# Supplementary material for: Bacterial catabolism of membrane phospholipids links marine biogeochemical cycles
Source: Sci Adv. 2023 Apr 26;9(17):eadf5122. doi: 10.1126/sciadv.adf5122 (PMC10132767; doi:10.1126/sciadv.adf5122)
Supplement: Supplementary file 2 — Tables S2 to S4 [file sciadv.adf5122_tables_s2_to_s4.zip]

Archive with 3 entries (3 files):
- adf5122_Table_S2.xlsx
- adf5122_Table_S3.xlsx
- adf5122_Table_S4.xlsx
