# Supplementary material for: Bacterial catabolism of membrane phospholipids links marine biogeochemical cycles
Source: Sci Adv. 2023 Apr 26;9(17):eadf5122. doi: 10.1126/sciadv.adf5122 (PMC10132767; doi:10.1126/sciadv.adf5122)
Supplement: Supplementary file 2 — Tables S2 to S4 [file sciadv.adf5122_tables_s2_to_s4.zip › adf5122_Table_S2.xlsx]

## Sheet: Table
Table S2: The P-stress response of Phaeobacter sp. MED193 wild type and ΔphoB cultures.
Table shows all proteins that were upregulated in either wild type and phoB mutant. p-values < 0.05 (+), < 0.01 (++)				Wild type			ΔphoB
Locus tag	Uniprot_ID	Annotation			-P	%		-P	%
MED193_00125	A3XE52		Dioxygenase	++	4.84542	0.0149426		N/D	N/D
MED193_00725	A3XDT6	AldB	Chloroacetaldehyde dehydrogenase	+	1.73726	0.0365905		N/D	N/D
MED193_00745	A3XDT0		Probable 1,4-butanediol diacrylate esterase	++	5.92151	0.0589331		N/D	N/D
MED193_00820	A3XA99		Transcriptional regulator/arsenate reductase	++	5.12514	0.185979		N/D	N/D
MED193_00825	A3XAA0	GapA	Glyceraldehyde-3-phosphate dehydrogenase	++	4.4285	0.22868		-0.817369	0.0009219
MED193_00830	A3XAA1		Putative permease	+	2.04266	0.00164736		N/D	N/D
MED193_00995	A3XA68	VgrG	Uncharacterized protein	++	3.65028	0.00770547	++	-1.88921	0.00159575
MED193_01010	A3XA64		Uncharacterized protein		1.83866	0.0328986	++	-2.04524	0.00405126
MED193_01025	A3XA62		Uncharacterized protein		0.730035	0.00362161	++	-2.51459	0.000672567
MED193_01065	A3XA54		Uncharacterized protein	++	3.46235	0.0161196		N/D	N/D
MED193_01070	A3XA49	MotA/TolQ/ExbB	Outer membrane transport protein	+	2.34785	0.00437083		N/D	N/D
MED193_01200	A3XA24		UDP-glucose 6-dehydrogenase		1.17089	0.070133	++	-5.48754	0.000989817
MED193_01275	A3XA10		Transcriptional regulator, GntR family protein		-0.120953	0.00079235	++	2.60641	0.00160874
MED193_01335	A3XA00		CBS domain protein		0.0024217	0.00097419	++	-2.41411	0.00101546
MED193_01500	A3X9W5		Hybrid sensory histidine kinase		0.117845	0.000287727	++	-2.46992	0.000506592
MED193_01590	A3X9U7	CheY	Chemotaxis response regulator	+	1.82351	0.0194187		N/D	N/D
MED193_01855	A3X9P6		Putative periplasmic iron-binding protein	++	4.57857	0.799511		N/D	N/D
MED193_01870	A3X9P3		ABC type transport system, Fe3+, ATPase subunit	++	3.28794	0.00803507		N/D	N/D
MED193_01875	A3X9N9	CpdA	3',5'-cyclic adenosine monophosphate phosphodiesterase	++	3.67161	0.0147883		N/D	N/D
MED193_02685	A3XF76		Homocysteine S-methyltransferase	++	-3.54955	0.00102045		1.18353	0.00361585
MED193_02700	A3XF72	MprF	Uncharacterized protein	++	3.77985	0.0423737		0.241676	0.000814813
MED193_03045	A3XF07		Aminomethyl transferase family protein	++	3.2522	0.00981816	++	2.50111	0.00645982
MED193_03105	A3XEZ2		Uncharacterized protein		1.0833	1.61556	+	1.54453	2.08635
MED193_03127	A3XC77	UshA	Phosphoesterase, 5'-nucleotidase	++	4.03438	0.745661		-0.652037	0.00760756
MED193_03212	A3XC63	HisA	1-(5-phosphoribosyl)-5-[(5-phosphoribosylamino)methylideneamino] imidazole-4-carboxamide isomerase	+	1.78828	0.0158187	+	2.376	0.00979294
MED193_03482	A3XC04		Acyl-CoA dehydrogenase		1.31897	0.0293172	++	3.48733	0.00987873
MED193_03492	A3XC01		Metal dependent Rnase	++	3.08706	0.00842005		N/D	N/D
MED193_03497	A3XC02		Iron transporter, ATP-binding protein	++	5.15111	0.0238081		N/D	N/D
MED193_03507	A3XBZ9		Iron transporter, periplasmic binding protein	++	4.46671	0.793005		N/D	N/D
MED193_03512	A3XC00	GlpR	Glycerol-3-phosphate regulon repressor	+	2.50572	0.00496506		N/D	N/D
MED193_03542	A3XBZ2		Uncharacterized protein	+	3.0166	0.0162538	+	-1.49968	0.000876288
MED193_03547	A3XBZ3		Phosphopantetheine adenylyltransferase		0.0570081	0.0721421	+	1.48082	0.132915
MED193_03807	A3XBT9	DctM	TRAP transporter, permease	+	-2.67499	0.000186004		0.338371	0.014352
MED193_03812	A3XBU0		Universal stress protein family protein		0.404694	0.00674983	++	-1.67023	0.00198788
MED193_04027	A3XBP8		Glutaryl-CoA dehydrogenase		1.38162	0.0293813	+	1.26236	0.024032
MED193_04037	A3XBP5	PhoB	Transcriptional regulatory protein	++	4.29686	0.0533713		N/D	N/D
MED193_04042	A3XBP3	PhoU	Phosphate uptake regulator	++	3.09402	0.366846		-0.170079	0.00242311
MED193_04047	A3XBP1	PstB	ATPase componnent of ABC transporter	++	3.39748	0.299268		-0.447879	0.00295867
MED193_04052	A3XBP2	PstA	Permease componnent of ABC transporter	++	4.32105	0.115896		N/D	N/D
MED193_04057	A3XBN9	PstC	Permease componnent of ABC transporter	++	7.0076	0.06158		N/D	N/D
MED193_04062	A3XBP0	PstS	Substrate binding componnent of ABC transporter	++	4.34773	5.96222		N/D	N/D
MED193_04067	A3XBN7	PhoR	Sensor histidine kinase	++	4.50473	0.0420359		N/D	N/D
MED193_04082	A3XBN6		YicC family protein		1.22693	0.00203698	++	-1.94463	0.000623534
MED193_04146	A3XB16	NodE	Beta-ketoacyl synthase family protein	+	1.80276	0.0136399		1.17318	0.010138
MED193_04211	A3XB01		Ornithine cyclodeaminase		0.824902	0.000973903	++	2.57517	0.00496098
MED193_04321	A3XAX9		Iron-sulfur cluster assembly transcription factor IscR, putative		0.257996	0.0324548	++	1.75902	0.0649442
MED193_04391	A3XAW5	CaiB/BaiF		++	4.82101	0.173645		N/D	N/D
MED193_04411	A3XAW1		6-phosphogluconolactonase		1.37027	0.0287072	++	-2.48683	0.000474162
MED193_04471	A3XAV1		Uncharacterized protein		N/D	N/D	+	1.28776	0.00146396
MED193_04486	A3XAU4		Uncharacterized protein		1.16993	0.00556282	++	2.75684	0.00625062
MED193_04696	A3XAQ4		Methyltransferase		1.38523	0.0110662	+	1.2245	0.0187998
MED193_04746	A3XAP6		Membrane-bound lytic murein transglycosylase B, carboxypeptidase	+	1.75138	0.0465535		0.525706	0.0165673
MED193_04831	A3XAM8	TrmFO	Methylenetetrahydrofolate--tRNA-(uracil-5-)-methyltransferase		-0.402564	0.00879788	+	1.3404	0.0265395
MED193_04871	A3XAM0	CtrA	DNA-binding response regulator		0.0101363	0.00440137	++	-1.83797	0.000623355
MED193_04886	A3XAL4		Uncharacterized protein		-0.084245	0.000507156	++	-1.83882	0.000903475
MED193_04916	A3XAK9	BamA	Outer membrane protein assembly factor		0.699475	0.127136	++	1.99936	0.783925
MED193_04966	A3XAK2		Oligo/dipeptide ABC transporter, periplasmic substrate-binding protein	+	2.3635	0.0192231	++	-3.05788	0.000563423
MED193_04981	A3XAJ7		Oligo/dipeptide ABC transporter, ATP-binding protein	+	1.76474	0.00056508		N/D	N/D
MED193_05081	A3XAH8		Uncharacterized protein		0.139228	0.003915	+	1.84236	0.00181093
MED193_05086	A3XAH9	OsmC	OsmC, predicted esterase	+	2.33076	0.0193976		0.517168	0.0091506
MED193_05121	A3XAG8		Uncharacterized protein	++	3.24758	0.00816634		N/D	N/D
MED193_05171	A3XAF9	SecF	Preprotein translocase, protein-export membrane protein	+	-2.61257	0.000850128		0.980968	0.0179289
MED193_05261	A3XAE3		Cytokinin riboside 5'-monophosphate phosphoribohydrolase		0.409602	0.0132531	++	1.71344	0.0101042
MED193_05504	A3X8N1		Uncharacterized protein		N/D	N/D	+	1.6031	0.000913156
MED193_05529	A3X8M6	PreA	Dihydropyrimidine dehydrogenase	+	2.4396	0.0014272		N/D	N/D
MED193_05534	A3X8M7	GltD	Pyridine nucleotide-disulphide oxidoreductase family protein	++	4.20896	0.00463241		N/D	N/D
MED193_05544	A3X8M4		UPF0335 protein		0.640766	0.0210869	+	-1.75397	0.00137254
MED193_05624	A3X8K8		Branched-chain amino acid ABC transporter, ATP-binding protein		0.798855	0.00787911	+	-1.70192	0.00114536
MED193_05744	A3X8I3		Sulfur oxidation Z protein		0.31797	0.0388943	+	-1.4286	0.0011691
MED193_05784	A3X8H3	PhoX-type I	Extracellular phosphatase	++	4.25113	2.24201		-0.452582	0.000763915
MED193_05789	A3X8H4		Uncharacterized protein	++	4.34766	0.0831312	++	3.61927	0.0125409
MED193_05814	A3X8G7	MdoG	Periplasmic glucans synthesis protein	++	5.94354	0.0162868		N/D	N/D
MED193_06034	A3X8C4		Phosphopentomutase		0.378757	0.00132836	++	-2.20008	0.00107002
MED193_06094	A3X8B2		Uncharacterized protein	++	4.06107	0.00648635		N/D	N/D
MED193_06099	A3X8B3		Uncharacterized protein	+	1.93466	0.0192623		1.30588	0.00249092
MED193_06124	A3X8A7		Thymidylate synthase		0.78198	0.033417	+	1.18888	0.0363143
MED193_06134	A3X8A3		Lactoylglutathione lyase, putative		0.695569	0.0354615	+	-1.99373	0.00137658
MED193_06169	A3X899	PPK2	Polyphosphate kinase 2	+	2.61185	0.00660418	+	-1.80899	0.000938141
MED193_06179	A3X897	AhpD	Alkylhydroperoxidase family core domain protein		0.0859731	0.00418494	++	2.54476	0.00379058
MED193_06244	A3X883	LolE	Lipoprotein releasing system transmembrane protein		0.39453	0.004232	+	-1.72409	0.000459099
MED193_06444	A3X844		ABC transporter, periplasmic substrate-binding protein		1.15224	0.0362792	++	-2.10495	0.000648633
MED193_06579	A3X815	GlpQ-1	Extracellular glycerophosphoryl diester phosphodiesterase	++	4.54578	3.37185		N/D	N/D
MED193_06659	A3X801		Uncharacterized protein	+	2.27642	0.106278	++	2.96388	0.0264605
MED193_06669	A3X7Z9	CoxM	Carbon-monoxide dehydrogenase, medium unit	+	2.18756	0.0357581		-0.819496	0.00303662
MED193_06674	A3X7Z6	CoxL	Carbon-monoxide dehydrogenase, large unit	+	2.53243	0.0353535		-1.30943	0.000874312
MED193_06789	A3X7X6		Uncharacterized protein		0.124287	0.0036072	++	3.68457	0.00168124
MED193_06864	A3X7W0	TatC	Sec-independent protein translocase protein		0.382617	0.00124423	+	1.6679	0.00390549
MED193_06954	A3X7U1		Biotin--acetyl-CoA-carboxylase ligase		0.0379613	0.00389728	+	1.4994	0.00668309
MED193_06959	A3X7U0	NuoN	NADH-quinone oxidoreductase, subunit N	+	-2.22601	0.000488781	++	1.97631	0.00691401
MED193_07069	A3X7S0	LiuC	Methylglutaconyl-CoA hydratase	+	1.78245	0.0506543		1.04314	0.0254915
MED193_07074	A3X7S1	HmgL	Hydroxymethylglutaryl-CoA lyase	+	1.65614	0.00834935		-0.333201	0.00212875
MED193_07084	A3X7R4		Methylcrotonyl-CoA carboxylase, alpha subunit		1.51685	0.0633024	+	1.39298	0.093881
MED193_07089	A3X7R5	MccB	3-methylcrotonyl-CoA carboxylase, beta subunit	+	1.9176	0.0810629		0.873273	0.0659891
MED193_07094	A3X7R6	Acs	Acetyl-CoA synthetase, AMP acid ligase	+	2.23068	0.00241857		-1.29306	0.000761511
MED193_07104	A3X7R1	CaiA	Acyl-CoA dehydrogenase	+	1.79697	0.109079		0.991856	0.0648853
MED193_07114	A3X7Q8		Phenazine biosynthesis protein, PhzF family protein		0.785237	0.00131067	++	-2.00795	0.000739376
MED193_07164	A3X7P9		Amidohydrolase family protein		0.0635077	0.00972829	++	-5.08244	0.000630309
MED193_07214	A3X7N9		Uncharacterized protein		1.37075	0.0204666	++	3.03404	0.0400819
MED193_07274	A3X7M6		Isoquinoline 1-oxidoreductase, beta subunit, putative		1.27933	0.00582774	++	2.09677	0.0094359
MED193_07384	A3X7K4		Uncharacterized protein	++	2.2884	0.206098		-0.0781199	0.0121889
MED193_07514	A3X7I0		Ribosomal RNA, small subunit, methyltransferase		0.319397	0.00960587	+	-1.31758	0.00657241
MED193_07578	A3X8U2		Uncharacterized protein		0.32806	0.0450659	++	-3.16859	0.000746114
MED193_07618	A3X8T4		Uncharacterized protein	++	2.98262	0.0148902		N/D	N/D
MED193_07643	A3X8T2		Phosphoribosyl-ATP pyrophosphatase		0.61607	0.0248845	++	-2.81719	0.000637029
MED193_07728	A3X8R4		Phosphomethylpyrimidine synthase		0.491058	0.0539924	++	-1.71588	0.0996767
MED193_07753	A3X8Q8	ThiF	Thiamine biosynthesis protein		0.334497	0.00304273	++	-1.75545	0.00215108
MED193_07818	A3X9L3		Putative G3P ABC transporter, periplasmic substrate binding protein	++	3.42635	0.00485626		N/D	N/D
MED193_07883	A3X9K3	GlpQ-2	Putative extracellular glycerophosphoryl diester phosphodiesterase	++	2.5632	0.00443214		N/D	N/D
MED193_07888	A3X9J7	UgpC	Putative G3P ABC transporter, ATPase	++	3.55065	0.0657239		-0.716297	0.00115146
MED193_07903	A3X9J4	UgpB	Putative G3P ABC transporter, periplasmic substrate binding protein	++	4.04844	0.94862	++	-2.32308	0.00282822
MED193_07938	A3X9J0		Oligopeptide/dipeptide ABC transporter, periplasmic substrate-binding protein		1.12546	0.0785446	+	-1.55235	0.027861
MED193_08303	A3X9B8		Outer membrane protein, 28Kda		1.10069	0.156034	+	1.46002	0.120322
MED193_08348	A3X9A6		Ferredoxin		0.0745684	0.00472645	+	-1.41444	0.000786175
MED193_08468	A3X983		Riboflavin synthase, subunit alpha		-0.303432	0.0337962	+	1.34623	0.0514834
MED193_08508	A3X974		Uncharacterized protein	++	3.74381	0.0154488		0.444571	0.000784788
MED193_08513	A3X975		Uncharacterized protein	++	2.93325	0.161024	++	2.77189	0.00834196
MED193_08653	A3X946		Methyltransferase		1.77989	0.00170932	++	2.49948	0.00445233
MED193_08768	A3X923		Uncharacterized protein		0.358691	0.00466151	+	1.87027	0.0108811
MED193_08863	A3X903		Oxidoreductase, short-chain dehydrogenase/reductase family protein		0.891808	0.0266197	+	1.17779	0.0241967
MED193_08873	A3X900		Uncharacterized protein	+	2.70878	0.0120234	++	1.88262	0.0188533
MED193_08893	A3X8Z9	SulP	Sulfate permease or related transporter	++	-3.1104	0.000430457		0.365992	0.00836723
MED193_09108	A3X8V6	FolD	Bifunctional protein		0.377099	0.0540641	+	1.53202	0.202116
MED193_09113	A3X8V3		Formate--tetrahydrofolate ligase		0.858524	0.305837	++	2.48717	2.02379
MED193_09140	A3XCW9		tRNA(Ile)-lysidine synthase		1.2086	0.00586056	+	1.50006	0.00851971
MED193_09155	A3XCW4	TolB	Tol-Pal system protein		1.37852	0.063168	+	1.52085	0.0872449
MED193_09175	A3XCV8		Uncharacterized protein	+	1.96586	0.00810816	+	1.60249	0.00401428
MED193_09325	A3XDA5		Uncharacterized protein		0.540558	0.000989899	+	1.43549	0.00164591
MED193_09335	A3XDA7		Uncharacterized protein		1.34131	0.00584912	++	1.74048	0.0133077
MED193_09365	A3XD93		Glycine dehydrogenase		0.103694	0.0192936	++	1.58671	0.160371
MED193_09570	A3XD56	GlpV	Sugar ABC transporter, periplasmic sugar-binding protein	+	2.4069	0.0610624	++	1.63352	0.0277697
MED193_09675	A3XD38	UspA	Universal stress family protein	++	2.69671	0.197222		-0.0447343	0.0161485
MED193_09780	A3XD10		Cold shock family protein		0.379506	0.14087	++	-2.38209	0.00484978
MED193_09820	A3XD08		Zn-dependent hydrolase/glyoxylase	+	2.55485	0.152937	++	2.29556	0.0572306
MED193_09820	A3XD08		Metallo-beta-lactamase family protein	+	2.55485	0.152937	++	2.29556	0.0572306
MED193_09885	A3XCZ3		D-isomer specific 2-hydroxyacid dehydrogenase family protein		0.156869	0.00311525	++	-2.15548	0.00089187
MED193_09905	A3XCY6		Deoxyuridine 5'-triphosphate nucleotidohydrolase		1.2057	0.00186802	++	-1.68183	0.00120658
MED193_09975	A3XCX9		Bifunctional uridylyltransferase/uridylyl-removing enzyme		0.234699	0.00147849	+	-1.29187	0.0021581
MED193_10016	A3XG10		Uncharacterized protein		0.138225	0.0112038	+	-1.26049	0.00321258
MED193_10041	A3XG05	EtoX	TRAP transporter, periplasmic ethanolamine-binding protein	+	2.13636	0.0514047		0.12797	0.0110703
MED193_10071	A3XG01		Glyceraldehyde-3-phosphate dehydrogenase		1.03292	0.028788	++	1.93123	0.0400883
MED193_10091	A3XFZ6	FdoH	Formate dehydrogenase, iron-sulfur subunit, putative	+	2.12939	0.00336352		N/D	N/D
MED193_10096	A3XFZ7	FdfH	Formate dehydrogenase, alpha subunit, putative	+	2.09388	0.00607179		0.160596	0.00117687
MED193_10146	A3XFY8		Chloramphenicol acetyltransferase, putative	++	3.22463	0.00748156		N/D	N/D
MED193_10151	A3XFY0	PhnE	CP-lyase, permease	++	6.81576	0.0384865		N/D	N/D
MED193_10156	A3XFY1	PhnE	CP-lyase, permease	++	4.69946	0.0156844		N/D	N/D
MED193_10161	A3XFY2	PhnD	CP-lyase, periplasmic substrate binding protein	++	5.68021	3.38753		N/D	N/D
MED193_10166	A3XFY3	PhnC	CP-lyase, ATPase	++	6.8148	0.104377		N/D	N/D
MED193_10408	A3XCQ9		Uncharacterized protein		-0.0503019	0.00132085	++	2.07916	0.0044078
MED193_10433	A3XCQ1		Crotonyl-CoA reductase	+	1.86778	0.0511689		0.133499	0.0071189
MED193_10448	A3XCQ4		Methylmalonyl-CoA mutase	++	3.17612	0.00629787		N/D	N/D
MED193_10493	A3XCP2		Putative succinate dehydrogenase, hydrophobic membrane anchor protein		-0.182498	0.0116801	++	1.86095	0.00213735
MED193_10518	A3XCN8		NnrU family protein		-0.781721	0.000967286	++	2.85771	0.00379682
MED193_10628	A3XCL2		Diaminopimelate decarboxylase		-0.0513903	0.0128878	+	1.279	0.0224143
MED193_10813	A3XCI1		Zn dependent hydrolase, including glyoxylases	+	2.09838	0.00216331		N/D	N/D
MED193_10833	A3XCH6		Uncharacterized protein		N/D	N/D	+	2.37585	0.000913892
MED193_10908	A3XCG1		Uncharacterized protein	++	3.32615	0.00921206		N/D	N/D
MED193_11133	A3XCB2		Glycosyl hydrolase, family 25	+	2.59859	0.0174045		0.470156	0.00219976
MED193_11153	A3XCA7	ClpS	ATP-dependent Clp protease adapter protein		0.327016	0.00212227	++	-2.49125	0.00012031
MED193_11233	A3XC90		Universal stress protein family protein	+	1.89867	0.10237		-0.0941861	0.0307542
MED193_11268	A3XC88		Cytochrome c552		-0.439078	0.0331147	+	1.28811	0.0121423
MED193_11288	A3XC83		Predicted phosphodiesterase	++	3.55194	0.00707242		N/D	N/D
MED193_11293	A3XC84		Sugar ABC transporter, periplasmic substrate binding protein	++	4.02733	0.472935	++	3.26702	0.00538948
MED193_11298	A3XC85		Sugar ABC transporter, permease	+	2.35113	0.0035839		N/D	N/D
MED193_11308	A3XC79		Sugar ABC transporter, ATPase	++	5.47447	0.0165571		N/D	N/D
MED193_11339	A3XFM9		Saccharopine dehydrogenase		0.621171	0.113158	++	1.90886	0.200606
MED193_11344	A3XFN0		Arginine decarboxylase		1.32796	0.0169596	++	1.72085	0.0313356
MED193_11409	A3XFL3	PotC	Spermidine/putrescine transporter, permease	+	2.20309	0.00775647		1.03963	0.00152694
MED193_11419	A3XFL5	PotA	Spermidine/putrescine transporter, ATPase	++	2.64341	0.0726425		-0.293784	0.00744016
MED193_11424	A3XFK5	PotD	Spermidine/putrescine transporter, periplasmic substrate binding protein	++	2.58965	0.703505		-0.102382	0.103185
MED193_11609	A3XFH5		Ornithine cyclodeaminase/mu-crystallin family protein		0.379967	0.0233214	+	1.26574	0.0434633
MED193_11702	A3XFV8		Oxidoreductase, FMN-binding/pyridine nucleotide-disulfideoxidoreductase	++	2.78066	0.00187461		N/D	N/D
MED193_11712	A3XFW0		N-methylproline demethylase, putative	++	5.16457	0.0541633		N/D	N/D
MED193_11717	A3XFW1	MttB	Methyltransferase	++	2.73935	0.0167662	++	1.70465	0.00517154
MED193_11927	A3XFR8	PPK2	Polyphosphate kinase 2	++	3.25956	0.211738	++	-4.37628	0.00084866
MED193_11952	A3XFR3		Mechanosensitive ion channel family protein		0.760102	0.0233409	++	1.79125	0.0194776
MED193_12017	A3XFP8		Pyruvate kinase	+	1.99535	0.161514		0.463383	0.0480929
MED193_12123	A3XEY5	MdpB	Microcystin dependent protein	++	2.92582	0.0130889	++	-4.14814	0.000554758
MED193_12128	A3XEY6		Hypothetical microcystin dependent protein		0.893138	0.0313017	++	-2.89099	0.00287677
MED193_12133	A3XEY7	MdpB	Microcystin dependent protein		1.09687	0.0192977	++	-1.94606	0.00354073
MED193_12143	A3XEY9		Uncharacterized protein	+	2.56402	0.00893344	++	-2.99213	0.000703047
MED193_12148	A3XEY0		Uncharacterized protein		N/D	N/D	++	-2.21366	0.000733904
MED193_12163	A3XEY3		Uncharacterized protein		1.6577	0.0164898	++	2.18712	0.0289977
MED193_12248	A3XEW0		Transglycosylase, Slt family protein		1.45794	0.0046763	++	-1.90048	0.000878143
MED193_12273	A3XEV6		OmpA domain protein		0.799355	0.141186	+	1.62421	0.125503
MED193_12938	A3XDN4		Probable adenylate cyclase		1.79514	0.00242301	+	1.47223	0.00318905
MED193_13353	A3XDF8		Uncharacterized protein	++	3.00066	0.0115002		N/D	N/D
MED193_13463	A3XDD3		Uncharacterized protein		0.169221	0.0224984	+	1.53538	0.0568034
MED193_13647	A3X7G0		Uncharacterized protein		1.40325	0.593737	+	1.32008	0.185296
MED193_13832	A3X7B9	ParA	Chromosome partitioning protein		0.365004	0.0124773	+	1.23513	0.0146912
MED193_13887	A3X7B2	MsrA	Peptide methionine sulfoxide reductase	++	3.63925	0.00812528		-0.208045	0.0646865
MED193_14037	A3X778		Glutaredoxin	+	-2.00849	0.00201451		0.937023	0.0014448
MED193_14152	A3X755		UDP-glucose pyrophosphate		1.011	0.152725	++	-3.00898	0.0121785
MED193_14157	A3X756		UDP-glucose 4-epimerase	+	1.63188	0.0559259		-0.879424	0.0082773
MED193_14187	A3X752		Ribosome hibernation promoting factor	++	-2.75061	0.0235066		0.728969	0.10212
MED193_14212	A3X748		Exonuclease, putative		-0.0637849	0.027657	+	1.17314	0.0478744
MED193_14257	A3X740		Glutathione S-transferase family protein		0.636513	0.0125661	++	-2.4635	0.00182285
MED193_14292	A3X728		AMP nucleosidase	+	2.55188	0.00907003		-0.0936724	0.00139458
MED193_14462	A3X6Z7		Cytochrome b		-0.845031	0.02427	+	1.53891	0.0984401
MED193_14467	A3X6Z8		Ubiquinol--cytochrome c reductase, cytochrome c1		0.227887	0.178923	++	1.93538	0.119466
MED193_14527	A3X6Y4		Uncharacterized protein	++	2.79472	0.00997467		0.0959524	0.000593962
MED193_14632	A3X6W5		Outer membrane porin		-0.184193	3.67504	+	1.17829	8.02621
MED193_14652	A3X6V9		DNA-binding response regulator	+	1.68765	0.119216		0.825417	0.0484555
MED193_14802	A3X6T0		Uncharacterized protein		0.910041	0.020319	++	-3.2792	0.00196758
MED193_14972	A3X6P7		Uncharacterized protein	+	2.49575	0.00305087		-0.557652	0.00129419
MED193_15187	A3X6K1		PAN domain protein		1.70044	0.000268259	+	-1.67189	0.000812
MED193_15482	A3X6E3		Nucleoside-diphosphate-sugar epimerase-like		0.422944	0.00502301	+	-1.45626	0.000878145
MED193_15822	A3X673		Aspartate aminotransferase		0.791851	0.280637	+	1.23592	0.473191
MED193_15837	A3X676		Penicillin-binding protein, 1A family protein		-0.239125	0.000269942	+	1.75127	0.00121224
MED193_15852	A3X669	HlyD	Type I secretion membrane fusion protein, ATPase	++	3.00228	0.00312465	++	-4.80798	0.00110518
MED193_15857	A3X670	HlyD	Type I secretion membrane fusion protein	+	2.35375	0.0111832	++	-2.39349	0.00128911
MED193_15867	A3X662		Glycerophosphoryl diester phosphodiesterase, putative		N/D	N/D	++	3.92821	0.000838703
MED193_16207	A3X5Z4		ATP synthase, subunit A		-0.168266	0.00337782	++	1.78245	0.00781897
MED193_16654	A3X454		Uncharacterized protein		0.482737	0.0101881	+	1.25703	0.0106411
MED193_16829	A3X421		Phosphoglycerate mutase family protein		1.77149	0.0216958	++	-2.60619	0.000952084
MED193_16844	A3X416		Oxidoreductase, short chain dehydrogenase/reductase family protein		1.09358	0.00890954	++	2.1	0.0123741
MED193_16919	A3X400		Allophanate hydrolase family protein		0.221254	0.00480547	+	-1.71708	0.000837603
MED193_17004	A3X3Y5		Transcription regulator	++	4.80547	0.0198524	++	3.55029	0.00553431
MED193_17334	A3X3R9		Probable 3-hydroxybutyryl-CoA dehydratase	+	2.50183	0.00740496	++	1.72007	0.00775755
MED193_17359	A3X3R3	PlcP	Phosphodiesterase involved in lipid remodelling	++	4.39611	0.00858531		N/D	N/D
MED193_17364	A3X3R1	BtaA	S-adenosylmethionine-diacylglycerol 3-amino-3-carboxypropyltransferase	++	5.67363	0.0180982		N/D	N/D
MED193_17409	A3X3Q2		Putative sulfatase		0.462706	0.00265821	++	-3.06857	0.000650282
MED193_17449	A3X3P6		Uncharacterized protein		0.167091	0.00392715	++	-1.84129	0.000846906
MED193_17519	A3X3N1		Uncharacterized protein		0.723426	0.0023506	++	-2.44476	0.000790423
MED193_17614	A3X3L3	PhnI	CP-lyase, ribosylation, core complex	++	4.68335	0.0148673		N/D	N/D
MED193_17624	A3X3L1	PhnJ	CP-lyase, CP bond cleavage, core complex	++	2.75014	0.0058938		N/D	N/D
MED193_17634	A3X3K9	PhnL	CP-lyase, supports PhnI	++	4.14161	0.0206077		N/D	N/D
MED193_17644	A3X3K7		Putative CP-lyase DUF1045	++	3.98201	0.0230545		N/D	N/D
MED193_17649	A3X3K4	PhnM	CP-lyase, phosphodiesterase, releases pyrophosphate	++	5.06904	0.279151		N/D	N/D
MED193_17714	A3X3J2		Oligopeptide ABC transporter, periplasmic substrate-binding protein	++	3.02747	0.00171226		N/D	N/D
MED193_17719	A3X3J1		Oligopeptide ABC transporter, ATPase	+	2.06996	0.00148415		N/D	N/D
MED193_17879	A3X3G0		Lipoprotein, putative		0.388392	0.00954528	+	-1.33923	0.00237432
MED193_17969	A3X3E0		N-(5'-phosphoribosyl)anthranilate isomerase		-0.597858	0.00136877	++	2.58299	0.00338952
MED193_18059	A3X3C4	LivK	Branched-chain amino acid ABC transporter, periplasmic aminoacid-binding protein, putative	+	2.17036	0.00152496		N/D	N/D
MED193_18094	A3X3B6		Uncharacterized protein		0.154188	0.00339103	+	-1.77526	0.000879767
MED193_18169	A3X3A1		Polymerase/histidinol phosphatase (N-terminal), PHP (C-terminal)	++	4.56739	0.0281304		N/D	N/D
MED193_18184	A3X398		Protocatechuate 3,4-dioxygenase beta subunit		0.998953	0.00444255	+	1.56494	0.00212974
MED193_18224	A3X390	FadD	AMP-binding enzyme	+	2.81749	0.00359688		0.779405	0.000848804
MED193_18239	A3X388		Transcription activator	++	6.43994	0.063656		N/D	N/D
MED193_18254	A3X384	UshA	UDP-sugar diphosphatase, purine conversion	++	7.35759	0.0468033		N/D	N/D
MED193_18334	A3X369		L-2,4-diaminobutyric acid acetyltransferase	+	1.94688	0.00344836		N/D	N/D
MED193_18574	A3X5V6		Uncharacterized protein		0.298104	0.00229174	++	-2.03026	0.000785237
MED193_18634	A3X5U3		Uncharacterized protein		-0.200327	0.000654875	+	1.44238	0.000890103
MED193_18939	A3X5N3		Uncharacterized protein		0.234754	0.000145672	++	-3.39642	0.00157919
MED193_18989	A3X5M1		Uncharacterized protein		0.194897	0.0048845	++	-1.89159	0.00132907
MED193_19059	A3X5K9		Uncharacterized protein	++	4.02167	0.0150399		-0.586383	0.00154943
MED193_19114	A3X5J6		Uncharacterized protein		1.61222	0.000468739	+	-1.50093	0.000937284
MED193_19129	A3X5J4		Gamma-glutamyltranspeptidase		1.1743	0.0336216	+	1.19984	0.0371735
MED193_19144	A3X5J0	Dmgdh	DMGDH, betaine degradation	+	1.77211	0.017994	++	2.11444	0.0718763
MED193_19209	A3X5I0	XdhB	Xanthine dehydrogenase, B subunit	++	4.00736	0.00437407	++	2.22895	0.0151475
MED193_19449	A3X5C8		ABC transporter, periplasmic DHAP binding protein		0.013347	0.000912643	++	2.81176	0.000930402
MED193_19694	A3X583		Uncharacterized protein		0.0908616	0.0285745	+	-1.34712	0.0355293
MED193_19719	A3X578		Transcriptional regulator, AraC family protein		N/D	N/D	++	2.29537	0.00101263
MED193_19934	A3X531		Ferritin-like, iron containing	++	2.25874	0.0513163		0.184779	0.0299351
MED193_19939	A3X532		Uncharacterized protein	++	4.22053	0.0197946		0.93478	0.00139459
MED193_19944	A3X533		Uncharacterized protein		0.445534	0.00095915	++	-2.46932	0.000627222
MED193_19954	A3X525		Uncharacterized protein	++	3.4508	0.00673201		-0.289883	0.0217971
MED193_19959	A3X526		Uncharacterized protein	+	1.84075	0.0155686		-1.11421	0.0575623
MED193_19979	A3X520		Polar amino acid uptake family ABC transporter, periplasmic substrate-binding protein		0.0522105	0.00213563	+	-2.14777	0.00369962
MED193_19999	A3X524		Uncharacterized protein		N/D	N/D	+	1.57402	0.000741129
MED193_20014	A3X517		Uncharacterized protein		0.917238	0.0156064	+	-1.38744	0.00414425
MED193_20139	A3X4Z0		Ribose-phosphate pyrophosphokinase		0.0483036	0.134235	++	2.85299	1.06058
MED193_20279	A3X4W4		Uncharacterized protein		0.132545	0.000927559	+	1.57618	0.00217874
MED193_20319	A3X4V6		Uncharacterized protein		-0.170006	0.000606034	++	2.26392	0.0027046
MED193_20329	A3X4V3		Uncharacterized protein		-0.210957	0.0025097	++	2.91157	0.00527671
MED193_20339	A3X4V1		Pyrroline-5-carboxylate reductase		1.21608	0.00530263	++	5.75358	0.0142393
MED193_20429	A3X4T5		Methylmalonyl-CoA epimerase		0.370161	0.012436	+	-1.64031	0.000801458
MED193_20524	A3X4R3		Uncharacterized protein	++	3.33549	0.493678		0.870464	0.0258122
MED193_20584	A3X4Q5		Putative 3-oxoacyl-acyl carrier protein reductase		0.980199	0.00905004	++	1.95908	0.00153087
MED193_20624	A3X4P4		Transcriptional regulator, LysR family protein		0.956441	0.0142804	+	1.24127	0.0176463
MED193_20664	A3X4N5		DnaK suppressor protein	++	3.78974	0.0215323		N/D	N/D
MED193_20774	A3X4L6		CTP synthase		0.773709	0.107701	+	1.45924	0.225557
MED193_20779	A3X4L3	SecG	Preprotein translocase, subunit	+	-2.04325	0.00533009	++	0.895285	0.00659456
MED193_20854	A3X4K1		Periplasmic serine endoprotease, DegP-like		0.852893	0.283367	+	1.20518	0.497005
MED193_20864	A3X4J7		Transcriptional regulator, Crp/Fnr family protein		0.12112	0.00985002	+	1.99443	0.005443
MED193_20874	A3X4J3		Iron-sulfur cluster-binding protein		0.231105	0.0120622	+	1.40441	0.00990048
MED193_21431	A3XFD7		Peptide/nickel/opine uptake family ABC transporter, ATP-binding protein	+	1.58938	0.0256601	+	-1.59591	0.00420429
MED193_21446	A3XFE0		Peptide/nickel/opine uptake family ABC transporter, periplasmic substrate-binding protein		0.725997	0.0755558	++	-1.88849	0.00705622
MED193_21451	A3XFE1		Peptide/nickel/opine uptake family ABC transporter, periplasmic substrate-binding protein		0.799503	0.100706	++	-1.98323	0.0194372
MED193_21461	A3XFD3		Nitroreductase family protein		0.540891	0.00202152	+	-1.54319	0.00126659
MED193_21526	A3XFC6		Aspartyl/glutamyl-tRNA(Asn/Gln) amidotransferase, subunit C		-0.110123	0.00218266	+	1.80869	0.00102936
MED193_21566	A3XFB4		Uncharacterized protein		0.481236	0.0202532	++	-2.85898	0.00092543
MED193_21611	A3XFA3	MgtE	Magnesium transporter	+	2.47723	0.00325743		N/D	N/D
MED193_21626	A3XFA6		TrkA domain protein		0.101238	0.000878991	+	1.45609	0.00470482
MED193_21671	A3XF94		Membrane protein, putative		0.391222	0.000732916	++	1.96973	0.00157812
MED193_21691	A3XF89		Uncharacterized protein	+	1.86387	0.027703	++	-3.52433	0.000625164
MED193_21716	A3XF83		Uncharacterized protein	+	2.65995	0.0141777		-1.37282	0.000683117
MED193_21746	A3XF80		Propionyl-CoA carboxylase, alpha subunit		0.926097	0.02852	+	-2.01492	0.00244073
MED193_21811	A3XB97		Membrane protein		-0.725283	0.00135139	+	2.13684	0.0036956
MED193_21826	A3XB96		Coproporphyrinogen-III oxidase		0.508221	0.000485511	+	-1.39054	0.00114983
MED193_21831	A3XB93		Uncharacterized protein	+	1.84495	0.0873809		0.755407	0.0149263
MED193_21926	A3XB77		Multicopper oxidase domain protein		-0.153875	0.0216007	++	2.45744	0.00706055
MED193_21966	A3XB67		Transcriptional regulatory protein		-0.493085	0.00070695	++	2.34196	0.00144768
MED193_22101	A3XB39		Hydrolase, alpha/beta fold family protein		-0.232751	0.00157937	++	2.74824	0.0106262
MED193_22116	A3XB36		Poly(3-hydroxyalkanoate) polymerase	++	2.96079	0.0558183		0.480248	0.00848249
MED193_22121	A3XB37	PhaP	Phasin_2	+	2.58728	2.60596	++	3.31923	0.669965
MED193_22141	A3XB30		Uncharacterized protein		-0.219332	0.00100868	++	2.81456	0.00451724
MED193_22261	A3XBM1	PutA	Bifunctional protein	+	2.04995	0.00110843	++	2.60354	0.00238027
MED193_22341	A3XBK1		Peptidase, M48 family protein	+	2.09348	0.00207969		N/D	N/D
MED193_22366	A3XBJ8		ATPase, AAA family protein		0.0163752	0.0248941	++	-1.81183	0.00476346
MED193_22581	A3XBF2		Agmatinase		-0.958602	0.00347264	+	1.31738	0.0128125
MED193_22741	A3XBC0		Phosphoribosylglycinamide formyltransferase		0.0915597	0.00456362	++	-2.25811	0.000437039
