# Supplementary material for: Bacterial catabolism of membrane phospholipids links marine biogeochemical cycles
Source: Sci Adv. 2023 Apr 26;9(17):eadf5122. doi: 10.1126/sciadv.adf5122 (PMC10132767; doi:10.1126/sciadv.adf5122)
Supplement: Supplementary file 2 — Tables S2 to S4 [file sciadv.adf5122_tables_s2_to_s4.zip › adf5122_Table_S3.xlsx]

## Sheet: Table
Table S3: Comparative genomics of the Phaeobacter sp. MED193 Pho regulon with other marine Alphaproteobacteria
taxon_oid	Domain	Sequencing Status	Study Name	Genome Name / Sample Name	Sequencing Center	IMG Genome ID	Phylum	Class	Order	Family	Genus	NCBI Taxon ID	Genome Size * assembled	Gene Count * assembled	PstS	PhoD	PhoX	PhoA	PlcP	UshA1_18254	UshA2_03127	GlpQ_06579	PhnJ	PhnD	Fe3_03507	Fe3_01855	CpdA_01875	Cut1/ugpB_11293	UgpB/CpdA2_11288	Cut1/ugpB_07903	UgpQ1_07883
2806310715	Bacteria	Finished	Ecology, Physiology and Molecular Biology of the Roseobacter clade: Towards a Systems Biology Understanding of a Globally Important Clade of Marine Bacteria	Wenxinia marina DSM 24838	Helmholtz Centre for Infection Research, LGC Genomics	2806310715	Proteobacteria	Alphaproteobacteria	Rhodobacterales	Roseobacteraceae	Wenxinia	1123501	4278779	4165	+		+				+
2698536701	Bacteria	Permanent Draft	Genomic Encyclopedia of Archaeal and Bacterial Type Strains, Phase II (KMG-II): from individual species to whole genera	Oceanicola litoreus DSM 29440	DOE Joint Genome Institute (JGI)	2698536701	Proteobacteria	Alphaproteobacteria	Rhodobacterales	Rhodobacteraceae	Vannielia	1217970	4095462	4105	+		+				+	+	+	+	+
2788500500	Bacteria	Finished	Tritonibacter mobilis F1926	Epibacterium mobile F1926	Beijing Genomics Institute (BGI)	2788500500	Proteobacteria	Alphaproteobacteria	Rhodobacterales	Rhodobacteraceae	Tritonibacter	1265309	4830028	4624	+		+				+		+	+	+	+	+	+		+	+
2622736435	Bacteria	Permanent Draft	Genomic Encyclopedia of Archaeal and Bacterial Type Strains, Phase II (KMG-II): from individual species to whole genera	Thalassobius gelatinovorus DSM 5887	DOE Joint Genome Institute (JGI)	2622736435	Proteobacteria	Alphaproteobacteria	Rhodobacterales	Roseobacteraceae	Thalassobius	53501	3957105	3866	+		+				+		+	+	+
2713896964	Bacteria	Permanent Draft	Whole genome sequencing of Thalassobius mediterraneus CECT 5383, type strain	Thalassobius mediterraneus CECT 5383	Spanish Type Culture Collection (CECT)	2713896964	Proteobacteria	Alphaproteobacteria	Rhodobacterales	Roseobacteraceae	Thalassobius	340021	3426327	3356	+						+		+	+
638341211	Bacteria	Permanent Draft	Sulfitobacter sp. EE-36	Sulfitobacter sp. EE-36	J. Craig Venter Institute (JCVI)	638341211	Proteobacteria	Alphaproteobacteria	Rhodobacterales	Roseobacteraceae	Sulfitobacter	52598	3547243	3542	+		+					+	+	+	+
2634166359	Bacteria	Permanent Draft	Genomic Encyclopedia of Archaeal and Bacterial Type Strains, Phase II (KMG-II): from individual species to whole genera	Sulfitobacter delicatus DSM 16477	DOE Joint Genome Institute (JGI)	2634166359	Proteobacteria	Alphaproteobacteria	Rhodobacterales	Roseobacteraceae	Sulfitobacter	218672	3936078	3962	+						+	+	+	+
2574179802	Bacteria	Permanent Draft	Sulfitobacter mediterraneus KCTC 32188	Sulfitobacter mediterraneus KCTC 32188	Yonsei University	2574179802	Proteobacteria	Alphaproteobacteria	Rhodobacterales	Roseobacteraceae	Sulfitobacter	1443112	4131080	4109	+		+				+	+	+	+
2582580979	Bacteria	Permanent Draft	Sulfitobacter geojensis MM-124	Sulfitobacter geojensis MM-124	Yonsei University	2582580979	Proteobacteria	Alphaproteobacteria	Rhodobacterales	Roseobacteraceae	Sulfitobacter	1342299	4229467	4064	+		+				+		+	+	+	+	+
2671181181	Bacteria	Permanent Draft	Sulfitobacter mediterraneus	Sulfitobacter mediterraneus	University of the Balearic Islands	2671181181	Proteobacteria	Alphaproteobacteria	Rhodobacterales	Roseobacteraceae	Sulfitobacter	83219	3856716	3799	+		+				+
2579779021	Bacteria	Permanent Draft	Sulfitobacter pontiacus 3SOLIMAR09	Sulfitobacter pontiacus 3SOLIMAR09	University of Balearic Islands	2579779021	Proteobacteria	Alphaproteobacteria	Rhodobacterales	Roseobacteraceae	Sulfitobacter	1406866	3453172	3329	+		+					+	+	+	+
641380424	Bacteria	Permanent Draft	Sulfitobacter indolifex HEL-45	Sulfitobacter indolifex HEL-45	J. Craig Venter Institute (JCVI)	641380424	Proteobacteria	Alphaproteobacteria	Rhodobacterales	Roseobacteraceae	Sulfitobacter	391624	4105524	4208	+						+	+	+	+
2588253841	Bacteria	Permanent Draft	Sulfitobacter donghicola JCM 14565	Sulfitobacter donghicola JCM 14565	Third Institute of Oceanography, State Oceanic Administration	2588253841	Proteobacteria	Alphaproteobacteria	Rhodobacterales	Roseobacteraceae	Sulfitobacter	1300350	3513202	3457	+		+						+	+						+	+
2523231081	Bacteria	Permanent Draft	Ecology, Physiology and Molecular Biology of the Roseobacter clade: Towards a Systems Biology Understanding of a Globally Important Clade of Marine Bacteria	Salipiger mucosus DSM 16094	Helmholtz Centre for Infection Research, LGC Genomics	2523231081	Proteobacteria	Alphaproteobacteria	Rhodobacterales	Roseobacteraceae	Salipiger	1123237	5689389	5745	+			+			+		+		+
648276709	Bacteria	Permanent Draft	Pelagibaca bermudensis HTCC2601	Salipiger bermudensis HTCC2601	J. Craig Venter Institute (JCVI)	648276709	Proteobacteria	Alphaproteobacteria	Rhodobacterales	Roseobacteraceae	Salipiger	314265	5425920	5519	+			+			+		+	+	+
640612219	Bacteria	Permanent Draft	Sagittula stellata E-37	Sagittula stellata E-37	J. Craig Venter Institute (JCVI)	640612219	Proteobacteria	Alphaproteobacteria	Rhodobacterales	Roseobacteraceae	Sagittula	388399	5262893	5121	+		+	+	+		+								+
2775506850	Bacteria	Finished	Sagittula sp. P11 genome sequencing	Sagittula sp. P11	MPI for Marine Microbiology, Germany	2775506850	Proteobacteria	Alphaproteobacteria	Rhodobacterales	Roseobacteraceae	Sagittula	2009329	5576178	5415	+			+	+		+		+	+					+
637000267	Bacteria	Finished	Ruegeria pomeroyi DSS-3	Ruegeria pomeroyi DSS-3	J. Craig Venter Institute (JCVI)	637000267	Proteobacteria	Alphaproteobacteria	Rhodobacterales	Roseobacteraceae	Ruegeria	246200	4601053	4355	+	+	+				+		+	+				+	+	+	+
2698536695	Bacteria	Permanent Draft	Genomic Encyclopedia of Archaeal and Bacterial Type Strains, Phase II (KMG-II): from individual species to whole genera	Ruegeria lacuscaerulensis DSM 11314	DOE Joint Genome Institute (JGI)	2698536695	Proteobacteria	Alphaproteobacteria	Rhodobacterales	Roseobacteraceae	Ruegeria	644107	3503407	3566	+		+				+
2513237272	Bacteria	Permanent Draft	Ruegeria conchae TW15	Ruegeria conchae TW15	Kyunghee University	2513237272	Proteobacteria	Alphaproteobacteria	Rhodobacterales	Roseobacteraceae	Ruegeria	981384	4490413	4470	+		+				+
647533209	Bacteria	Permanent Draft	Ruegeria sp. TrichCH4B	Ruegeria sp. TrichCH4B	J. Craig Venter Institute	647533209	Proteobacteria	Alphaproteobacteria	Rhodobacterales	Roseobacteraceae	Ruegeria	644076	4689084	4814	+		+				+		+	+	+	+	+	+		+	+
647533206	Bacteria	Permanent Draft	Ruegeria sp. R11	Ruegeria sp. R11	J. Craig Venter Institute (JCVI)	647533206	Proteobacteria	Alphaproteobacteria	Rhodobacterales	Roseobacteraceae	Ruegeria	439497	3821839	3725	+						+	+	+	+
2724679119	Bacteria	Permanent Draft	Ruegeria sp. ZGT108 Genome sequencing	Ruegeria profundi ZGT108	King Abdulah University of Science and Technology, Red Sea Research Center, Saudi Arabia	2724679119	Proteobacteria	Alphaproteobacteria	Rhodobacterales	Roseobacteraceae	Ruegeria	1685378	4255957	4158	+	+	+				+		+	+						+	+
2724679120	Bacteria	Permanent Draft	Ruegeria sp. ZGT118 Genome sequencing	Ruegeria marisrubri ZGT118	King Abdulah University of Science and Technology, Red Sea Research Center, Saudi Arabia	2724679120	Proteobacteria	Alphaproteobacteria	Rhodobacterales	Roseobacteraceae	Ruegeria	1685379	4007664	3894	+		+				+
637000268	Bacteria	Finished	Roseobacter Clade Strains	Ruegeria sp. TM1040	DOE Joint Genome Institute (JGI)	637000268	Proteobacteria	Alphaproteobacteria	Rhodobacterales	Roseobacteraceae	Ruegeria	292414	4153699	3964	+		+				+		+	+	+	+	+			+	+
2713896959	Bacteria	Permanent Draft	Whole genome sequencing of type strain of Ruegeria atlantica CECT 4292	Ruegeria atlantica CECT 4292	Spanish Type Culture Collection (CECT)	2713896959	Proteobacteria	Alphaproteobacteria	Rhodobacterales	Roseobacteraceae	Ruegeria	81569	4806640	4850	+		+				+		+							+	+
2713896958	Bacteria	Permanent Draft	Whole genome sequencing of Ruegeria atlantica CECT 4293	Ruegeria atlantica CECT 4293	Spanish Type Culture Collection (CECT)	2713896958	Proteobacteria	Alphaproteobacteria	Rhodobacterales	Roseobacteraceae	Ruegeria	81569	4819117	4810	+		+				+		+	+						+	+
2713896969	Bacteria	Permanent Draft	Whole genome sequencing of Ruegeria sp. CECT 5091	Ruegeria denitrificans CECT 5091	Spanish Type Culture Collection (CECT)	2713896969	Proteobacteria	Alphaproteobacteria	Rhodobacterales	Roseobacteraceae	Ruegeria	1715692	4613859	4603	+		+				+		+							+	+
2791355034	Bacteria	Permanent Draft	Roseovarius albus CECT 7450 genome sequencing	Roseovarius albus CECT 7450	Spanish Type Culture Collection (CECT)	2791355034	Proteobacteria	Alphaproteobacteria	Rhodobacterales	Roseobacteraceae	Roseovarius	1247867	4280564	4235	+		+				+								+
2518285587	Bacteria	Permanent Draft	Ecology, Physiology and Molecular Biology of the Roseobacter clade: Towards a Systems Biology Understanding of a Globally Important Clade of Marine Bacteria	Roseovarius mucosus DSM 17069	Helmholtz Centre for Infection Research	2518285587	Proteobacteria	Alphaproteobacteria	Rhodobacterales	Roseobacteraceae	Roseovarius	1288298	4246124	4252	+						+		+	+			+
2619618997	Bacteria	Permanent Draft	Genomic Encyclopedia of Archaeal and Bacterial Type Strains, Phase II (KMG-II): from individual species to whole genera	Roseovarius indicus DSM 26383	DOE Joint Genome Institute (JGI)	2619618997	Proteobacteria	Alphaproteobacteria	Rhodobacterales	Roseobacteraceae	Roseovarius	540747	6099330	5955	+	+	+				+		+	+
638341183	Bacteria	Permanent Draft	Roseovarius nubinhibens ISM	Roseovarius nubinhibens ISM	J. Craig Venter Institute (JCVI)	638341183	Proteobacteria	Alphaproteobacteria	Rhodobacterales	Roseobacteraceae	Roseovarius	89187	3668667	3605	+	+	+				+		+
2791355032	Bacteria	Permanent Draft	Roseovarius atlanticus R12b genome sequencing	Roseovarius atlanticus R12b	Third Institute of Oceanography	2791355032	Proteobacteria	Alphaproteobacteria	Rhodobacterales	Roseobacteraceae	Roseovarius	1641875	4567845	4553	+		+				+	+	+	+
638341184	Bacteria	Permanent Draft	Roseovarius sp. 217	Roseovarius sp. 217	J. Craig Venter Institute (JCVI)	638341184	Proteobacteria	Alphaproteobacteria	Rhodobacterales	Roseobacteraceae	Roseovarius	314264	4762632	4823	+						+		+	+
640963035	Bacteria	Permanent Draft	Roseovarius sp. TM1035	Roseovarius sp. TM1035	J. Craig Venter Institute (JCVI)	640963035	Proteobacteria	Alphaproteobacteria	Rhodobacterales	Roseobacteraceae	Roseovarius	391613	4209812	4158	+						+		+	+			+
2619619026	Bacteria	Permanent Draft	Genomic Encyclopedia of Archaeal and Bacterial Type Strains, Phase II (KMG-II): from individual species to whole genera	Roseovarius tolerans DSM 11457	DOE Joint Genome Institute (JGI)	2619619026	Proteobacteria	Alphaproteobacteria	Rhodobacterales	Roseobacteraceae	Roseovarius	74031	3774967	3764	+								+	+			+
2700988728	Bacteria	Permanent Draft	Genomic Encyclopedia of Archaeal and Bacterial Type Strains, Phase II (KMG-II): from individual species to whole genera	Roseovarius litoreus DSM 28249	DOE Joint Genome Institute (JGI)	2700988728	Proteobacteria	Alphaproteobacteria	Rhodobacterales	Roseobacteraceae	Roseovarius	1155722	3932137	3797	+						+	+	+	+			+	+	+
2504756015	Bacteria	Permanent Draft	Roseobacter sp. LE17	Roseobacter sp. LE17		2504756015	Proteobacteria	Alphaproteobacteria	Rhodobacterales	Roseobacteraceae	Roseobacter	452981	2967934	3030	+
2671180212	Bacteria	Permanent Draft	Roseobacter Clade Strains	Roseobacter sp. SCGC AB-661-L17	Bigelow Laboratory Single Cell Genomics Center (SCGC)	2671180212	Proteobacteria	Alphaproteobacteria	Rhodobacterales	Roseobacteraceae	Roseobacter	98187	1437779	1393
2671180211	Bacteria	Permanent Draft	Roseobacter Clade Strains	Roseobacter sp. SCGC AB-661-M21	Bigelow Laboratory Single Cell Genomics Center (SCGC)	2671180211	Proteobacteria	Alphaproteobacteria	Rhodobacterales	Roseobacteraceae	Roseobacter	98187	386010	379
2627853510	Bacteria	Permanent Draft	Roseobacter Clade Strains	Roseobacter sp. CHAB-I-5 SCGC AAA076-A02 (contamination screened)	Bigelow Laboratory Single Cell Genomics Center (SCGC)	2627853510	Proteobacteria	Alphaproteobacteria	Rhodobacterales	Roseobacteraceae	Roseobacter	98187	1886805	2062	+												+			+	+
2510065042	Bacteria	Finished	Roseobacter litoralis Och 149	Roseobacter litoralis Och 149	J. Craig Venter Institute (JCVI)	2510065042	Proteobacteria	Alphaproteobacteria	Rhodobacterales	Roseobacteraceae	Roseobacter	391595	4745450	4577	+						+	+	+	+	+		+	+	+
2671180213	Bacteria	Permanent Draft	Roseobacter Clade Strains	Roseobacter sp. SCGC AB-661-I11	Bigelow Laboratory Single Cell Genomics Center (SCGC)	2671180213	Proteobacteria	Alphaproteobacteria	Rhodobacterales	Roseobacteraceae	Roseobacter	98187	2146661	2050
2788500502	Bacteria	Permanent Draft	Draft Metagenome-assembled Genomes from Global Oceans - TOBG MAGs	Roseobacter sp. NP10	CEA Genoscope	2788500502	Proteobacteria	Alphaproteobacteria	Rhodobacterales	Roseobacteraceae	Roseobacter	1907202	4132734	4164	+		+				+		+	+
2521172554	Bacteria	Permanent Draft	Roseobacter sp. R2A57	Roseobacter sp. R2A57	J. Craig Venter Institute (JCVI)	2521172554	Proteobacteria	Alphaproteobacteria	Rhodobacterales	Roseobacteraceae	Roseobacter	751996	4136410	4432	+		+				+
2731639170	Bacteria	Permanent Draft	Microbial and viral regulation of community carbon cycling across diverse low-oxygen zones	Roseobacter sp. SCGC AG-487_B13 (contamination screened)	DOE Joint Genome Institute (JGI)	2731639170	Proteobacteria	Alphaproteobacteria	Rhodobacterales	Roseobacteraceae	Roseobacter	2664047	799738	858													+			+	+
639633056	Bacteria	Finished	Roseobacter denitrificans OCh 114	Roseobacter denitrificans OCh 114	Arizona State University, TGen	639633056	Proteobacteria	Alphaproteobacteria	Rhodobacterales	Roseobacteraceae	Roseobacter	375451	4331234	4201	+		+				+	+	+	+			+
2627853511	Bacteria	Permanent Draft	Roseobacter Clade Strains	Roseobacter sp. CHAB-I-5 SCGC AAA076-I17 (contamination screened)	Bigelow Laboratory Single Cell Genomics Center (SCGC)	2627853511	Proteobacteria	Alphaproteobacteria	Rhodobacterales	Roseobacteraceae	Roseobacter	98187	3144870	3431	+											+	+	+		+	+
2627853512	Bacteria	Permanent Draft	Roseobacter Clade Strains	Roseobacter sp. CHAB-I-5 SCGC AAA076-M18 (contamination screened)	Bigelow Laboratory Single Cell Genomics Center (SCGC)	2627853512	Proteobacteria	Alphaproteobacteria	Rhodobacterales	Roseobacteraceae	Roseobacter	98187	2319095	2540	+		+										+	+		+	+
2627853513	Bacteria	Permanent Draft	Roseobacter Clade Strains	Roseobacter sp. SAG-O19 SCGC AAA015-L03 (contamination screened)	Bigelow Laboratory Single Cell Genomics Center (SCGC)	2627853513	Proteobacteria	Alphaproteobacteria	Rhodobacterales	Roseobacteraceae	Roseobacter	98187	1179923	1215
647533205	Bacteria	Permanent Draft	Sulfitobacter sp. GAI101	Roseobacter sp. GAI101	J. Craig Venter Institute (JCVI)	647533205	Proteobacteria	Alphaproteobacteria	Rhodobacterales	Roseobacteraceae	Roseobacter	391589	4527951	4258	+	+	+				+	+	+	+
2731639249	Bacteria	Permanent Draft	Microbial and viral regulation of community carbon cycling across diverse low-oxygen zones	Roseobacter sp. SCGC AG-487_B10 (contamination screened)	DOE Joint Genome Institute (JGI)	2731639249	Proteobacteria	Alphaproteobacteria	Rhodobacterales	Roseobacteraceae	Roseobacter	2664046	597337	639
640612221	Bacteria	Permanent Draft	Loktanella sp. CCS2	Roseobacter sp. CCS2	J. Craig Venter Institute (JCVI)	640612221	Proteobacteria	Alphaproteobacteria	Rhodobacterales	Roseobacteraceae	Roseobacter	391593	3497325	3703	+		+				+
640612220	Bacteria	Permanent Draft	Roseobacter sp. SK209-2-6	Roseobacter sp. SK209-2-6	J. Craig Venter Institute (JCVI)	640612220	Proteobacteria	Alphaproteobacteria	Rhodobacterales	Roseobacteraceae	Roseobacter	388739	4555826	4610	+		+				+	+	+	+						+	+
2627853514	Bacteria	Permanent Draft	Roseobacter Clade Strains	Roseobacter sp. SAG-O19 SCGC AAA160-J18 (contamination screened)	Bigelow Laboratory Single Cell Genomics Center (SCGC)	2627853514	Proteobacteria	Alphaproteobacteria	Rhodobacterales	Roseobacteraceae	Roseobacter	98187	2207502	2330	+															+	+
640963029	Bacteria	Permanent Draft	Roseobacter sp. AzwK-3b	Roseobacter sp. AzwK-3b	J. Craig Venter Institute (JCVI)	640963029	Proteobacteria	Alphaproteobacteria	Rhodobacterales	Roseobacteraceae	Roseobacter	351016	4178704	4197	+						+	+	+	+			+
646564563	Bacteria	Finished	Rhodobacter capsulatus SB1003	Rhodobacter capsulatus SB1003	Institute of Molecular Genetics of the ASCR, v. v. i., Integrated Genomics	646564563	Proteobacteria	Alphaproteobacteria	Rhodobacterales	Rhodobacteraceae	Rhodobacter	272942	3871920	3708	+			+					+	+
2548877138	Bacteria	Finished	German Roseobacter CRC (TRR51)	Planktomarina temperata RCA23, DSM 22400	University of Gottingen	2548877138	Proteobacteria	Alphaproteobacteria	Rhodobacterales	Rhodobacteraceae	Planktomarina	666509	3288122	3100	+												+
2510065028	Bacteria	Finished	Phaeobacter inhibens 2.10	Phaeobacter inhibens 2.10	J. Craig Venter Institute (JCVI)	2510065028	Proteobacteria	Alphaproteobacteria	Rhodobacterales	Roseobacteraceae	Phaeobacter	383629	4160918	3792	+						+	+	+	+	+
638341182	Bacteria	Permanent Draft	Roseobacter sp. MED193	Roseobacter sp. MED193	J. Craig Venter Institute (JCVI)	638341182	Proteobacteria	Alphaproteobacteria	Rhodobacterales	Roseobacteraceae	Phaeobacter	314262	4652716	4605	+		+		+	+	+	+	+	+	+	+	+	+	+	+	+
2502171179	Bacteria	Permanent Draft	Phaeobacter sp. LSS9	Phaeobacter sp. LSS9		2502171179	Proteobacteria	Alphaproteobacteria	Rhodobacterales	Roseobacteraceae	Phaeobacter	681157	4117408	3170	+						+	+	+	+
2510065029	Bacteria	Finished	Phaeobacter gallaeciensis DSM 17395	Phaeobacter gallaeciensis DSM 17395	J. Craig Venter Institute	2510065029	Proteobacteria	Alphaproteobacteria	Rhodobacterales	Roseobacteraceae	Phaeobacter	391619	4227134	3944	+						+	+	+					+	+
2814123350	Bacteria	Finished	Trajectories and Drivers of Genome Evolution in Surface-Associated Marine Phaeobacter	Phaeobacter inhibens P66	Microorganisms, Leibniz Institute DSMZ - German Collection of Microorganisms and Cell Cultures	2814123350	Proteobacteria	Alphaproteobacteria	Rhodobacterales	Roseobacteraceae	Phaeobacter	221822	4777546	4662	+						+	+	+	+	+
2574179718	Bacteria	Finished	Whole genome type strain sequences of the genera Phaeobacter and Leisingera	Phaeobacter inhibens T5, DSM 16374	DOE Joint Genome Institute (JGI)	2574179718	Proteobacteria	Alphaproteobacteria	Rhodobacterales	Roseobacteraceae	Phaeobacter	999548	4159472	3976	+						+	+	+	+	+
2740891924	Bacteria	Permanent Draft	Microbial and viral regulation of community carbon cycling across diverse low-oxygen zones	Phaeobacter sp. SCGC AG-485_B13 (contamination screened)	DOE Joint Genome Institute (JGI)	2740891924	Proteobacteria	Alphaproteobacteria	Rhodobacterales	Roseobacteraceae	Phaeobacter	2664004	1524520	1497
2558309061	Bacteria	Finished	Phaeobacter gallaeciensis DSM 26640	Phaeobacter gallaeciensis DSM 26640	Leibniz Institute	2558309061	Proteobacteria	Alphaproteobacteria	Rhodobacterales	Roseobacteraceae	Phaeobacter	1423144	4540155	4433	+						+	+	+	+
2811995358	Bacteria	Finished	Phaeobacter inhibens DOK1-1 Genome sequencing	Phaeobacter inhibens DOK1-1	Korea Research Institute of Bioscience and Biotechnology	2811995358	Proteobacteria	Alphaproteobacteria	Rhodobacterales	Roseobacteraceae	Phaeobacter	221822	4291376	4182	+						+	+	+	+	+
2706794654	Bacteria	Permanent Draft	Whole genome sequencing of Nautella italica CECT 7321	Phaeobacter italicus CECT 7321	Spanish Type Culture Collection (CECT)	2706794654	Proteobacteria	Alphaproteobacteria	Rhodobacterales	Roseobacteraceae	Phaeobacter	481446	4048745	3907	+						+	+	+	+
2814123328	Bacteria	Finished	Trajectories and Drivers of Genome Evolution in Surface-Associated Marine Phaeobacter	Phaeobacter inhibens P80	Microorganisms, Leibniz Institute DSMZ - German Collection of Microorganisms and Cell Cultures	2814123328	Proteobacteria	Alphaproteobacteria	Rhodobacterales	Roseobacteraceae	Phaeobacter	221822	4695825	4542	+						+	+	+	+	+
2814123257	Bacteria	Finished	Trajectories and Drivers of Genome Evolution in Surface-Associated Marine Phaeobacter	Phaeobacter piscinae P71	Microorganisms, Leibniz Institute DSMZ - German Collection of Microorganisms and Cell Cultures	2814123257	Proteobacteria	Alphaproteobacteria	Rhodobacterales	Roseobacteraceae	Phaeobacter	1580596	4075118	3914	+						+	+	+	+
2740891920	Bacteria	Permanent Draft	Microbial and viral regulation of community carbon cycling across diverse low-oxygen zones	Phaeobacter sp. SCGC AG-485_C07 (contamination screened)	DOE Joint Genome Institute (JGI)	2740891920	Proteobacteria	Alphaproteobacteria	Rhodobacterales	Roseobacteraceae	Phaeobacter	2664005	1105734	1071
2814123342	Bacteria	Finished	Trajectories and Drivers of Genome Evolution in Surface-Associated Marine Phaeobacter	Phaeobacter inhibens P24/M2-4.4	Microorganisms, Leibniz Institute DSMZ - German Collection of Microorganisms and Cell Cultures	2814123342	Proteobacteria	Alphaproteobacteria	Rhodobacterales	Roseobacteraceae	Phaeobacter	221822	4398636	4271	+						+	+	+	+
2814123273	Bacteria	Finished	Trajectories and Drivers of Genome Evolution in Surface-Associated Marine Phaeobacter	Phaeobacter inhibens P57	Microorganisms, Leibniz Institute DSMZ - German Collection of Microorganisms and Cell Cultures	2814123273	Proteobacteria	Alphaproteobacteria	Rhodobacterales	Roseobacteraceae	Phaeobacter	221822	4021447	3830	+						+	+	+
641380432	Bacteria	Permanent Draft	Phaeobacter type strains	Phaeobacter gallaeciensis BS107	LGC Genomics	641380432	Proteobacteria	Alphaproteobacteria	Rhodobacterales	Roseobacteraceae	Phaeobacter	1423144	4232367	4136	+						+	+	+	+				+	+
2775506956	Bacteria	Finished	Phaeobacter piscinae P23/M2-4.2 genome sequencing	Phaeobacter piscinae P23/M2-4.2	Leibniz Institute	2775506956	Proteobacteria	Alphaproteobacteria	Rhodobacterales	Roseobacteraceae	Phaeobacter	1580596	4166832	3978	+						+	+	+	+
2778261322	Bacteria	Permanent Draft	Draft Metagenome-assembled Genomes from Global Oceans - TOBG MAGs	Pelagibaca sp. ARS5	CEA Genoscope, Genoscope, Canada's Michael Smith Genome Sciences Centre	2778261322	Proteobacteria	Alphaproteobacteria	Rhodobacterales	Roseobacteraceae	Pelagibaca	1979400	5608188	5286	+			+			+		+	+	+
639633048	Bacteria	Finished	Paracoccus denitrificans	Paracoccus denitrificans PD1222	DOE Joint Genome Institute (JGI)	639633048	Proteobacteria	Alphaproteobacteria	Rhodobacterales	Rhodobacteraceae	Paracoccus	318586	5236194	5158	+		+				+		+	+	+
2547132467	Bacteria	Finished	Paracoccus aminophilus JCM 7686 Genome sequencing	Paracoccus aminophilus JCM 7686	University of Warsaw	2547132467	Proteobacteria	Alphaproteobacteria	Rhodobacterales	Rhodobacteraceae	Paracoccus	1367847	4917798	4642	+			+			+		+	+	+
2510461047	Bacteria	Finished	German Roseobacter CRC (TRR51)	Octadecabacter antarcticus 307	J. Craig Venter Institute (JCVI)	2510461047	Proteobacteria	Alphaproteobacteria	Rhodobacterales	Roseobacteraceae	Octadecabacter	391626	4875481	4617	+		+						+	+
2626541597	Bacteria	Finished	German Roseobacter CRC (TRR51)	Octadecabacter temperatus SB1	Goettingen Genomics Laboratory	2626541597	Proteobacteria	Alphaproteobacteria	Rhodobacterales	Roseobacteraceae	Octadecabacter	1458307	3264628	3336	+							+	+	+
2512564006	Bacteria	Finished	German Roseobacter CRC (TRR51)	Octadecabacter arcticus 238, DSM 13978	J. Craig Venter Institute (JCVI)	2512564006	Proteobacteria	Alphaproteobacteria	Rhodobacterales	Roseobacteraceae	Octadecabacter	391616	5478249	4743	+								+	+				+	+
638341140	Bacteria	Permanent Draft	Oceanicola granulosus HTCC2516	Oceanicola granulosus HTCC2516	J. Craig Venter Institute (JCVI)	638341140	Proteobacteria	Alphaproteobacteria	Rhodobacterales	Roseobacteraceae	Oceanicola	314256	4039111	3855	+						+
2540341247	Bacteria	Permanent Draft	Microbial Interactions in Extremophilic Mat Communities	Oceanicola sp. HL-35	DOE Joint Genome Institute (JGI)	2540341247	Proteobacteria	Alphaproteobacteria	Rhodobacterales	Roseobacteraceae	Oceanicola	1305735	4310573	4305	+					+	+	+	+	+	+	+	+
2526164698	Bacteria	Permanent Draft	Oceanicola sp. S124	Oceanicola sp. S124	Macrogen	2526164698	Proteobacteria	Alphaproteobacteria	Rhodobacterales	Roseobacteraceae	Oceanicola	1042378	4649474	4640	+	+		+			+		+	+	+
2811995092	Bacteria	Permanent Draft	Draft Metagenome-assembled Genomes from Global Oceans - TOBG MAGs	Marinovum sp. MED1227	CEA Genoscope, Canada's Michael Smith Genome Sciences Centre	2811995092	Proteobacteria	Alphaproteobacteria	Rhodobacterales	Roseobacteraceae	Marinovum	2024839	2077567	2094
2778261701	Bacteria	Permanent Draft	Draft Metagenome-assembled Genomes from Global Oceans - TOBG MAGs	Marinovum sp. NP76	CEA Genoscope, Canada's Michael Smith Genome Sciences Centre	2778261701	Proteobacteria	Alphaproteobacteria	Rhodobacterales	Roseobacteraceae	Marinovum	2024839	2115416	2137													+
2811995119	Bacteria	Permanent Draft	Draft Metagenome-assembled Genomes from Global Oceans - TOBG MAGs	Marinovum sp. CPC293	CEA Genoscope, Genoscope, Canada's Michael Smith Genome Sciences Centre	2811995119	Proteobacteria	Alphaproteobacteria	Rhodobacterales	Roseobacteraceae	Marinovum	2024839	2184158	2256	+											+	+
2811995118	Bacteria	Permanent Draft	Draft Metagenome-assembled Genomes from Global Oceans - TOBG MAGs	Marinovum sp. CPC320	CEA Genoscope, Genoscope, Canada's Michael Smith Genome Sciences Centre	2811995118	Proteobacteria	Alphaproteobacteria	Rhodobacterales	Roseobacteraceae	Marinovum	2024839	3369777	3319	+											+	+	+		+	+
2811995096	Bacteria	Permanent Draft	Draft Metagenome-assembled Genomes from Global Oceans - TOBG MAGs	Marinovum sp. MED616	CEA Genoscope, Canada's Michael Smith Genome Sciences Centre	2811995096	Proteobacteria	Alphaproteobacteria	Rhodobacterales	Roseobacteraceae	Marinovum	2024839	2163676	2181														+			+
2615840718	Bacteria	Permanent Draft	Genomic Encyclopedia of Archaeal and Bacterial Type Strains, Phase II (KMG-II): from individual species to whole genera	Marinovum algicola DSM 10251	DOE Joint Genome Institute (JGI)	2615840718	Proteobacteria	Alphaproteobacteria	Rhodobacterales	Roseobacteraceae	Marinovum	42444	5396756	5220	+		+				+				+
2811995117	Bacteria	Permanent Draft	Draft Metagenome-assembled Genomes from Global Oceans - TOBG MAGs	Marinovum sp. MED682	CEA Genoscope	2811995117	Proteobacteria	Alphaproteobacteria	Rhodobacterales	Roseobacteraceae	Marinovum	2024839	2597784	2737	+																+
2828431062	Bacteria	Permanent Draft	Genomic Encyclopedia of Type Strains, Phase IV (KMG-IV): sequencing the most valuable type-strain genomes for metagenomic binning, comparative biology and taxonomic classification	Loktanella ponticola DSM 101064	DOE Joint Genome Institute (JGI)	2828431062	Proteobacteria	Alphaproteobacteria	Rhodobacterales	Roseobacteraceae	Loktanella	1524255	3729572	3768	+		+				+
2517487002	Bacteria	Permanent Draft	Loktanella sp. SE62	Loktanella sp. SE62	J. Craig Venter Institute (JCVI)	2517487002	Proteobacteria	Alphaproteobacteria	Rhodobacterales	Roseobacteraceae	Loktanella	744983	4581948	4641	+	+	+				+	+	+	+
2521172619	Bacteria	Permanent Draft	Whole genome type strain sequences of the genera Phaeobacter and Leisingera	Leisingera daeponensis DSM 23529	DOE Joint Genome Institute (JGI)	2521172619	Proteobacteria	Alphaproteobacteria	Rhodobacterales	Roseobacteraceae	Leisingera	999547	4642596	4388	+		+		+		+		+	+						+	+
2556921661	Bacteria	Permanent Draft	Phaeobacter gallaeciensis ANG1	Leisingera sp. ANG1	University of Connecticut	2556921661	Proteobacteria	Alphaproteobacteria	Rhodobacterales	Roseobacteraceae	Leisingera	1002340	4589206	4405	+		+				+	+	+	+					+
2521172617	Bacteria	Permanent Draft	Whole genome type strain sequences of the genera Phaeobacter and Leisingera	Leisingera aquimarina DSM 24565	DOE Joint Genome Institute (JGI)	2521172617	Proteobacteria	Alphaproteobacteria	Rhodobacterales	Roseobacteraceae	Leisingera	999611	5344253	5217	+		+				+	+	+	+						+	+
2512564009	Bacteria	Finished	Whole genome type strain sequences of the genera Phaeobacter and Leisingera	Leisingera methylohalidivorans MB2, DSM 14336	DOE Joint Genome Institute (JGI)	2512564009	Proteobacteria	Alphaproteobacteria	Rhodobacterales	Roseobacteraceae	Leisingera	999552	4650996	4608	+		+				+	+		+						+	+
2511231188	Bacteria	Finished	Ketogulonicigenium vulgare WSH-001	Ketogulonicigenium vulgare WSH-001	Tianjin Biochip	2511231188	Proteobacteria	Alphaproteobacteria	Rhodobacterales	Roseobacteraceae	Ketogulonicigenium	759362	3277101	3125	+			+	+		+
649633059	Bacteria	Finished	Ketogulonicigenium vulgare Y25	Ketogulonicigenium vulgare Y25	Beijing Institute of Biotechnology	649633059	Proteobacteria	Alphaproteobacteria	Rhodobacterales	Roseobacteraceae	Ketogulonicigenium	880591	3288404	3287	+			+	+		+
637000137	Bacteria	Finished	Roseobacter Clade Strains	Jannaschia sp. CCS1	DOE Joint Genome Institute (JGI)	637000137	Proteobacteria	Alphaproteobacteria	Rhodobacterales	Roseobacteraceae	Jannaschia	290400	4404049	4339	+		+				+
2501004205	Bacteria	Finished	Dinoroseobacter shibae	Dinoroseobacter shibae DFL-12, DSM 16493	DOE Joint Genome Institute (JGI)	2501004205	Proteobacteria	Alphaproteobacteria	Rhodobacterales	Roseobacteraceae	Dinoroseobacter	398580	4417868	4244	+		+				+	+
2698536607	Bacteria	Permanent Draft	Whole genome sequencing of Thalassobius sp. CECT 5114	Cognatishimia activa CECT 5114	Spanish Type Culture Collection (CECT)	2698536607	Proteobacteria	Alphaproteobacteria	Rhodobacterales	Rhodobacteraceae	Cognatishimia	1715691	3474018	3486	+			+			+	+	+	+				+	+
2513237353	Bacteria	Permanent Draft	Citreicella sp. 357	Citreicella sp. 357	University of the Balearic Islands	2513237353	Proteobacteria	Alphaproteobacteria	Rhodobacterales	Roseobacteraceae	Citreicella	766499	4598615	4618	+			+			+		+	+
647533124	Bacteria	Permanent Draft	Citreicella sp. SE45	Citreicella sp. SE45	J. Craig Venter Institute (JCVI)	647533124	Proteobacteria	Alphaproteobacteria	Rhodobacterales	Roseobacteraceae	Citreicella	501479	5523231	5499	+		+	+			+		+	+	+			+
640427138	Bacteria	Finished	Cereibacter sphaeroides Strains	Cereibacter sphaeroides ATCC 17025	DOE Joint Genome Institute (JGI)	640427138	Proteobacteria	Alphaproteobacteria	Rhodobacterales	Rhodobacteraceae	Cereibacter	349102	4557127	4475	+			+	+					+				+
640069328	Bacteria	Finished	Cereibacter sphaeroides Strains	Cereibacter sphaeroides ATCC 17029	DOE Joint Genome Institute (JGI)	640069328	Proteobacteria	Alphaproteobacteria	Rhodobacterales	Rhodobacteraceae	Cereibacter	349101	4489380	4268	+		+		+		+
651324095	Bacteria	Finished	Rhodobacter sphaeroides WS8N	Rhodobacter sphaeroides WS8N	University of Oxford	651324095	Proteobacteria	Alphaproteobacteria	Rhodobacterales	Rhodobacteraceae	Cereibacter	992186	4417588	4266	+		+		+		+
643348570	Bacteria	Finished	Rhodobacter sphaeroides KD131	Rhodobacter sphaeroides KD131	Geno Technology Inc.	643348570	Proteobacteria	Alphaproteobacteria	Rhodobacterales	Rhodobacteraceae	Cereibacter	557760	4711139	4635	+		+		+		+
2806310774	Bacteria	Permanent Draft	Draft Metagenome-assembled Genomes from Global Oceans - TOBG MAGs	Pelagibacteraceae bacterium NAT83	CEA Genoscope	2806310774	Proteobacteria	Alphaproteobacteria	Pelagibacterales	Pelagibacteraceae	unclassified	2026775	473115	530
2778261108	Bacteria	Permanent Draft	Draft Metagenome-assembled Genomes from Global Oceans - TOBG MAGs	Pelagibacteraceae bacterium EAC659	CEA Genoscope, Canada's Michael Smith Genome Sciences Centre	2778261108	Proteobacteria	Alphaproteobacteria	Pelagibacterales	Pelagibacteraceae	unclassified	2026775	599395	679	+
2806310808	Bacteria	Permanent Draft	Draft Metagenome-assembled Genomes from Global Oceans - TOBG MAGs	Pelagibacteraceae bacterium SAT199	CEA Genoscope, Canada's Michael Smith Genome Sciences Centre	2806310808	Proteobacteria	Alphaproteobacteria	Pelagibacterales	Pelagibacteraceae	unclassified	2026775	523541	611	+
2503982041	Bacteria	Finished	alpha proteobacterium sp. HIMB59	alpha proteobacterium sp. HIMB59	J. Craig Venter Institute (JCVI)	2503982041	Proteobacteria	Alphaproteobacteria	Pelagibacterales	Pelagibacteraceae	unclassified	744985	1410127	1532	+				+											+	+
2806310771	Bacteria	Permanent Draft	Draft Metagenome-assembled Genomes from Global Oceans - TOBG MAGs	Pelagibacteraceae bacterium MED832	CEA Genoscope, Canada's Michael Smith Genome Sciences Centre	2806310771	Proteobacteria	Alphaproteobacteria	Pelagibacterales	Pelagibacteraceae	unclassified	2026775	958664	1063	+				+
2806310772	Bacteria	Permanent Draft	Draft Metagenome-assembled Genomes from Global Oceans - TOBG MAGs	Pelagibacteraceae bacterium MED827	CEA Genoscope, Genoscope, Canada's Michael Smith Genome Sciences Centre	2806310772	Proteobacteria	Alphaproteobacteria	Pelagibacterales	Pelagibacteraceae	unclassified	2026775	857302	992
2806310811	Bacteria	Permanent Draft	Draft Metagenome-assembled Genomes from Global Oceans - TOBG MAGs	Pelagibacteraceae bacterium SP346	CEA Genoscope, Genoscope, Canada's Michael Smith Genome Sciences Centre	2806310811	Proteobacteria	Alphaproteobacteria	Pelagibacterales	Pelagibacteraceae	unclassified	2026775	1156343	1186
2806310813	Bacteria	Permanent Draft	Draft Metagenome-assembled Genomes from Global Oceans - TOBG MAGs	Pelagibacteraceae bacterium SAT1561	CEA Genoscope, Canada's Michael Smith Genome Sciences Centre	2806310813	Proteobacteria	Alphaproteobacteria	Pelagibacterales	Pelagibacteraceae	unclassified	2026775	628705	695
2521172709	Bacteria	Finished	alpha proteobacterium sp. HIMB5	alpha proteobacterium sp. HIMB5	University of Hawaii	2521172709	Proteobacteria	Alphaproteobacteria	Pelagibacterales	Pelagibacteraceae	unclassified	859653	1343202	1466	+
2806310770	Bacteria	Permanent Draft	Draft Metagenome-assembled Genomes from Global Oceans - TOBG MAGs	Pelagibacteraceae bacterium CPC289	CEA Genoscope, Canada's Michael Smith Genome Sciences Centre	2806310770	Proteobacteria	Alphaproteobacteria	Pelagibacterales	Pelagibacteraceae	unclassified	2026775	1073347	1218
2778261219	Bacteria	Permanent Draft	Draft Metagenome-assembled Genomes from Global Oceans - TOBG MAGs	Pelagibacter bacterium MED769	CEA Genoscope, Canada's Michael Smith Genome Sciences Centre	2778261219	Proteobacteria	Alphaproteobacteria	Pelagibacterales	Pelagibacteraceae	Candidatus Pelagibacter	2024849	1263754	1403
2778261220	Bacteria	Permanent Draft	Draft Metagenome-assembled Genomes from Global Oceans - TOBG MAGs	Pelagibacter bacterium MED787	CEA Genoscope, Canada's Michael Smith Genome Sciences Centre	2778261220	Proteobacteria	Alphaproteobacteria	Pelagibacterales	Pelagibacteraceae	Candidatus Pelagibacter	2024849	481559	560
2561511239	Bacteria	Permanent Draft	SAR11 Genome Evolution	Candidatus Pelagibacter ubique HTCC7214	DOE Joint Genome Institute (JGI)	2561511239	Proteobacteria	Alphaproteobacteria	Pelagibacterales	Pelagibacteraceae	Candidatus Pelagibacter	1400524	1375060	1475	+
2823151108	Bacteria	Permanent Draft	Draft Metagenome-assembled Genomes from Global Oceans - TOBG MAGs	Pelagibacter bacterium MED1153	CEA Genoscope, Canada's Michael Smith Genome Sciences Centre	2823151108	Proteobacteria	Alphaproteobacteria	Pelagibacterales	Pelagibacteraceae	Candidatus Pelagibacter	2024849	1024810	1151
2561511228	Bacteria	Permanent Draft	SAR11 Genome Evolution	Candidatus Pelagibacter ubique HTCC7217	DOE Joint Genome Institute (JGI)	2561511228	Proteobacteria	Alphaproteobacteria	Pelagibacterales	Pelagibacteraceae	Candidatus Pelagibacter	1400525	1433611	1537	+				+				+	+
2751185908	Bacteria	Finished	Candidatus Pelagibacter Genome sequencing	Candidatus Pelagibacter sp. RS39	King Abdullah University of Science and Technology (KAUST)	2751185908	Proteobacteria	Alphaproteobacteria	Pelagibacterales	Pelagibacteraceae	Candidatus Pelagibacter	1977864	1200090	1311	+
637000058	Bacteria	Finished	Candidatus Pelagibacter ubique SAR11 HTCC1062	Candidatus Pelagibacter ubique SAR11 HTCC1062	Oregon State University, University of California, San Diego, Verenium Corporation	637000058	Proteobacteria	Alphaproteobacteria	Pelagibacterales	Pelagibacteraceae	Candidatus Pelagibacter	335992	1308759	1394	+
2751185909	Bacteria	Finished	Candidatus Pelagibacter Genome sequencing	Candidatus Pelagibacter sp. RS40	King Abdullah University of Science and Technology (KAUST)	2751185909	Proteobacteria	Alphaproteobacteria	Pelagibacterales	Pelagibacteraceae	Candidatus Pelagibacter	1977865	1378905	1449	+
638341056	Bacteria	Permanent Draft	Candidatus Pelagibacter ubique SAR11 HTCC1002	Candidatus Pelagibacter ubique SAR11 HTCC1002	J. Craig Venter Institute (JCVI)	638341056	Proteobacteria	Alphaproteobacteria	Pelagibacterales	Pelagibacteraceae	Candidatus Pelagibacter	314261	1327604	1428
2503754001	Bacteria	Permanent Draft	Candidatus Pelagibacter SAR11 HIMB4	Candidatus Pelagibacter SAR11 HIMB4		2503754001	Proteobacteria	Alphaproteobacteria	Pelagibacterales	Pelagibacteraceae	Candidatus Pelagibacter	198251	1382291	1489	+
2561511237	Bacteria	Permanent Draft	SAR11 Genome Evolution	Candidatus Pelagibacter sp. HIMB122	DOE Joint Genome Institute (JGI)	2561511237	Proteobacteria	Alphaproteobacteria	Pelagibacterales	Pelagibacteraceae	Candidatus Pelagibacter	1388754	1453515	1557	+															+	+
650716017	Bacteria	Finished	Candidatus Pelagibacter sp. IMCC9063	Candidatus Pelagibacter sp. IMCC9063	Inha University	650716017	Proteobacteria	Alphaproteobacteria	Pelagibacterales	Pelagibacteraceae	Candidatus Pelagibacter	1002672	1284727	1482	+
2503283017	Bacteria	Permanent Draft	Candidatus Pelagibacter sp. HTCC7211	Candidatus Pelagibacter sp. HTCC7211	J. Craig Venter Institute (JCVI)	2503283017	Proteobacteria	Alphaproteobacteria	Pelagibacterales	Pelagibacteraceae	Candidatus Pelagibacter	439493	1456888	1576	+				+				+	+
2513237133	Bacteria	Permanent Draft	SAR11 Genome Evolution	Candidatus Pelagibacter ubique HTCC1040	DOE Joint Genome Institute (JGI)	2513237133	Proteobacteria	Alphaproteobacteria	Pelagibacterales	Pelagibacteraceae	Candidatus Pelagibacter	1118158	1274624	1381	+
2778261183	Bacteria	Permanent Draft	Draft Metagenome-assembled Genomes from Global Oceans - TOBG MAGs	Pelagibacter bacterium MED1116	CEA Genoscope, Genoscope, Canada's Michael Smith Genome Sciences Centre	2778261183	Proteobacteria	Alphaproteobacteria	Pelagibacterales	Pelagibacteraceae	Candidatus Pelagibacter	2024849	870948	993					+
2265129005	Bacteria	Permanent Draft	SAR11 Genome Evolution	Candidatus Pelagibacter ubique HIMB058 (unscreened)	DOE Joint Genome Institute (JGI)	2265129005	Proteobacteria	Alphaproteobacteria	Pelagibacterales	Pelagibacteraceae	Candidatus Pelagibacter	1144932	1115049	1269	+															+	+
2511231042	Bacteria	Permanent Draft	SAR11 Genome Evolution	Candidatus Pelagibacter ubique SAR11 HTCC1013	DOE Joint Genome Institute (JGI)	2511231042	Proteobacteria	Alphaproteobacteria	Pelagibacterales	Pelagibacteraceae	Candidatus Pelagibacter	1265757	1302704	1411	+
2823154098	Bacteria	Permanent Draft	Draft Metagenome-assembled Genomes from Global Oceans - TOBG MAGs	Pelagibacter bacterium ARS1026	CEA Genoscope, Genoscope, Canada's Michael Smith Genome Sciences Centre	2823154098	Proteobacteria	Alphaproteobacteria	Pelagibacterales	Pelagibacteraceae	Candidatus Pelagibacter	2024849	983187	1109
2511231041	Bacteria	Permanent Draft	SAR11 Genome Evolution	Candidatus Pelagibacter ubique SAR11 HTCC9022	DOE Joint Genome Institute (JGI)	2511231041	Proteobacteria	Alphaproteobacteria	Pelagibacterales	Pelagibacteraceae	Candidatus Pelagibacter	1265756	1362422	1464
2778261188	Bacteria	Permanent Draft	Draft Metagenome-assembled Genomes from Global Oceans - TOBG MAGs	Pelagibacter bacterium SAT212	CEA Genoscope, Canada's Michael Smith Genome Sciences Centre	2778261188	Proteobacteria	Alphaproteobacteria	Pelagibacterales	Pelagibacteraceae	Candidatus Pelagibacter	2024849	543907	614
2511231043	Bacteria	Permanent Draft	SAR11 Genome Evolution	Candidatus Pelagibacter ubique SAR11 HTCC8051	DOE Joint Genome Institute (JGI)	2511231043	Proteobacteria	Alphaproteobacteria	Pelagibacterales	Pelagibacteraceae	Candidatus Pelagibacter	466038	1395115	1498
2823113928	Bacteria	Permanent Draft	Draft Metagenome-assembled Genomes from Global Oceans - TOBG MAGs	Pelagibacter bacterium ARS1	CEA Genoscope, Genoscope, Canada's Michael Smith Genome Sciences Centre	2823113928	Proteobacteria	Alphaproteobacteria	Pelagibacterales	Pelagibacteraceae	Candidatus Pelagibacter	2024849	1300718	1462
2823155208	Bacteria	Permanent Draft	Draft Metagenome-assembled Genomes from Global Oceans - TOBG MAGs	Pelagibacter bacterium MED642	CEA Genoscope, Canada's Michael Smith Genome Sciences Centre	2823155208	Proteobacteria	Alphaproteobacteria	Pelagibacterales	Pelagibacteraceae	Candidatus Pelagibacter	2024849	928230	1052
2503283022	Bacteria	Permanent Draft	SAR11 Genome Evolution	Candidatus Pelagibacter ubique SAR11 HTCC9565	DOE Joint Genome Institute (JGI)	2503283022	Proteobacteria	Alphaproteobacteria	Pelagibacterales	Pelagibacteraceae	Candidatus Pelagibacter	198252	1279674	1386
2516143128	Bacteria	Permanent Draft	SAR11 Genome Evolution	Candidatus Pelagibacter ubique HTCC1016	DOE Joint Genome Institute (JGI)	2516143128	Proteobacteria	Alphaproteobacteria	Pelagibacterales	Pelagibacteraceae	Candidatus Pelagibacter	1115650	1297098	1404
2823111417	Bacteria	Permanent Draft	Draft Metagenome-assembled Genomes from Global Oceans - TOBG MAGs	Pelagibacter bacterium MED872	CEA Genoscope, Genoscope, Canada's Michael Smith Genome Sciences Centre	2823111417	Proteobacteria	Alphaproteobacteria	Pelagibacterales	Pelagibacteraceae	Candidatus Pelagibacter	2024849	851112	966
2823165627	Bacteria	Permanent Draft	Draft Metagenome-assembled Genomes from Global Oceans - TOBG MAGs	Pelagibacter bacterium MED104	CEA Genoscope, Genoscope, Canada's Michael Smith Genome Sciences Centre	2823165627	Proteobacteria	Alphaproteobacteria	Pelagibacterales	Pelagibacteraceae	Candidatus Pelagibacter	2024849	868752	1017
2510461079	Bacteria	Permanent Draft	SAR11 Genome Evolution	Candidatus Pelagibacter ubique HIMB083	DOE Joint Genome Institute (JGI)	2510461079	Proteobacteria	Alphaproteobacteria	Pelagibacterales	Pelagibacteraceae	Candidatus Pelagibacter	1096769	1395997	1505	+
2503754000	Bacteria	Permanent Draft	SAR11 Genome Evolution	Candidatus Pelagibacter ubique HIMB140	DOE Joint Genome Institute (JGI)	2503754000	Proteobacteria	Alphaproteobacteria	Pelagibacterales	Pelagibacteraceae	Candidatus Pelagibacter	687406	1437930	1535	+															+	+
2823152260	Bacteria	Permanent Draft	Draft Metagenome-assembled Genomes from Global Oceans - TOBG MAGs	Pelagibacter bacterium MED605	CEA Genoscope, Genoscope, Canada's Michael Smith Genome Sciences Centre	2823152260	Proteobacteria	Alphaproteobacteria	Pelagibacterales	Pelagibacteraceae	Candidatus Pelagibacter	2024849	1605601	1837	+
2823110492	Bacteria	Permanent Draft	Draft Metagenome-assembled Genomes from Global Oceans - TOBG MAGs	Pelagibacter bacterium MED817	CEA Genoscope	2823110492	Proteobacteria	Alphaproteobacteria	Pelagibacterales	Pelagibacteraceae	Candidatus Pelagibacter	2024849	775528	924
2778261187	Bacteria	Permanent Draft	Draft Metagenome-assembled Genomes from Global Oceans - TOBG MAGs	Pelagibacter bacterium MED724	CEA Genoscope, Canada's Michael Smith Genome Sciences Centre	2778261187	Proteobacteria	Alphaproteobacteria	Pelagibacterales	Pelagibacteraceae	Candidatus Pelagibacter	2024849	488599	572
2547132513	Bacteria	Permanent Draft	SAR11 Genome Evolution	Candidatus Pelagibacter sp. HIMB1321	DOE Joint Genome Institute (JGI)	2547132513	Proteobacteria	Alphaproteobacteria	Pelagibacterales	Pelagibacteraceae	Candidatus Pelagibacter	1388755	1320649	1436	+
2710724143	Bacteria	Permanent Draft	Coal Seam Isolate genomes	Stappia sp. SUR-E	University of New South Wales	2710724143	Proteobacteria	Alphaproteobacteria	Hyphomicrobiales	Stappiaceae	Stappia	152161	5396996	5131	+		+		+				+	+	+	+	+	+	+
2657245369	Bacteria	Permanent Draft	Comparative analysis of microorganisms from saline springs in Andes Mountain Range, Colombia	Stappia indica USBA 352	DOE Joint Genome Institute (JGI)	2657245369	Proteobacteria	Alphaproteobacteria	Hyphomicrobiales	Stappiaceae	Stappia	538381	5015470	4631	+		+		+				+	+	+	+	+
2788500359	Bacteria	Permanent Draft	Draft Metagenome-assembled Genomes from Global Oceans - TOBG MAGs	Stappia sp. CPC38	CEA Genoscope, Canada's Michael Smith Genome Sciences Centre	2788500359	Proteobacteria	Alphaproteobacteria	Hyphomicrobiales	Stappiaceae	Stappia	1870903	5034057	4650	+		+		+	+			+	+	+
2524614815	Bacteria	Permanent Draft	Genomic Encyclopedia of Type Strains, Phase I: the one thousand microbial genomes (KMG-I) project	Stappia stellulata DSM 5886	DOE Joint Genome Institute (JGI)	2524614815	Proteobacteria	Alphaproteobacteria	Hyphomicrobiales	Stappiaceae	Stappia	1123294	4623171	4314	+		+		+				+	+	+
2788500360	Bacteria	Permanent Draft	Draft Metagenome-assembled Genomes from Global Oceans - TOBG MAGs	Stappia sp. SP245	CEA Genoscope, Canada's Michael Smith Genome Sciences Centre	2788500360	Proteobacteria	Alphaproteobacteria	Hyphomicrobiales	Stappiaceae	Stappia	1870903	4741554	4411	+		+		+	+			+	+	+
639857019	Bacteria	Permanent Draft	Roseibium aggregatum IAM 12614	Roseibium aggregatum IAM 12614	J. Craig Venter Institute	639857019	Proteobacteria	Alphaproteobacteria	Hyphomicrobiales	Stappiaceae	Roseibium	384765	6561391	6390	+	+	+	+	+		+	+	+	+	+	+	+
2731639218	Bacteria	Permanent Draft	Genomic Encyclopedia of Archaeal and Bacterial Type Strains, Phase II (KMG-II): from individual species to whole genera	Roseibium marinum DSM 17023	DOE Joint Genome Institute (JGI)	2731639218	Proteobacteria	Alphaproteobacteria	Hyphomicrobiales	Stappiaceae	Roseibium	281252	6057182	5488	+			+	+			+	+	+	+
2511231065	Bacteria	Finished	Pseudovibrio sp. FO-BEG1	Pseudovibrio sp. FO-BEG1	Max Planck Institute	2511231065	Proteobacteria	Alphaproteobacteria	Hyphomicrobiales	Stappiaceae	Pseudovibrio	911045	5916782	5555	+		+	+	+		+	+	+	+
2502171175	Bacteria	Permanent Draft	Labrenzia sp. DG1229	Labrenzia sp. DG1229	Scottish Association for Marine Science	2502171175	Proteobacteria	Alphaproteobacteria	Hyphomicrobiales	Stappiaceae	Labrenzia	681847	7369831	7546	+		+		+			+	+	+	+			+	+
