# Supplementary material for: Bacterial catabolism of membrane phospholipids links marine biogeochemical cycles
Source: Sci Adv. 2023 Apr 26;9(17):eadf5122. doi: 10.1126/sciadv.adf5122 (PMC10132767; doi:10.1126/sciadv.adf5122)
Supplement: Supplementary file 2 — Tables S2 to S4 [file sciadv.adf5122_tables_s2_to_s4.zip › adf5122_Table_S4.xlsx]

## Sheet: Table
Table S4: All proteins that are upregulated in the PC and PE conditions. p-value < 0.05 (+), < 0.01 (++)
				-P			PC			PE
Locus tag	Uniptot_ID	Annotation			FC	%		FC	%		FC	%
MED193_03857	A3XBT1	MetF	MetF-like, methylenetetrahydrofolate reductase		-1.33529	0.0003325	+	3.03365	0.0069798		0.553128	0.00127875
MED193_04696	A3XAQ4	MttB	Trimethylamine---corrinoid protein Co-methyltransferase		1.38523	0.0110662	+	3.10163	0.0369449		0.593869	0.00664194
MED193_08013	A3X9H4	HmbR	Iron outer membrane receptor protein	++	-4.52685	0.000522033	+	3.2563	0.116824	+	3.54661	0.146074
MED193_08043	A3X9H0	HmbR	Iron outer membrane receptor protein		-1.71728	0.000456919	+	2.71648	0.0100323	++	3.77906	0.0214252
MED193_10026	A3XG12	GGAH	Γ-glutamylglycine amidohydrolase, Fgase		-0.259193	0.00114127		-0.416281	0.00103985	+	2.71095	0.00928993
MED193_10041	A3XG05	DctP/EtoX	TRAP transporter, periplasmic ethanolamine binding protein	+	2.13636	0.0514047		0.0996361	0.0127279	++	3.34644	0.123536
MED193_10046	A3XG06	ETAGA	Ethanolamine Γ-glutamylase		1.28954	0.0230886		0.114202	0.0103862	+	2.55813	0.0577835
MED193_10051	A3XG07	GAADDH	Γ-glutamylacetylaldehydeamide dehydrogenase		1.19663	0.0467103		0.188879	0.0236005	++	2.96762	0.165599
MED193_10056	A3XFZ8	GETADH	Γ-glutamylethanolamide dehydrogenase		0.729085	0.0377365		0.0352116	0.0237004	++	2.68149	0.151711
MED193_11439	A3XFK8	GlpR	Transcription regulator, G3P regulon repressor		0.246995	0.00105175		-0.296678	0.00073303	+	2.78985	0.00636665
MED193_12123	A3XEY5	MdpB	Microcystin dependent protein	++	2.92582	0.0130889		2.41113	0.00930756	+	2.76517	0.0121636
MED193_12143	A3XEY9		Uncharacterized protein	+	2.56402	0.00893344	+	3.51004	0.0174853		2.15441	0.00698613
MED193_14527	A3X6Y4		Uncharacterized protein	++	2.79472	0.00997467	+	4.0006	0.0233762		1.59997	0.00452653
MED193_17374	A3X3Q9		ABC-iron complex transport system, substrate binding	++	-4.40899	0.000568046	+	2.66195	0.0775924		2.23896	0.0591752
MED193_17379	A3X3R0		ABC-iron complex transport system, permease		-0.552412	0.000444428	+	2.55781	0.00389889	++	2.84792	0.00487446
MED193_17384	A3X3Q7		ABC-iron complex transport system, ATP binding		-1.57772	0.00111934	+	3.42839	0.0365443		3.30604	0.0343276
MED193_17484	A3X3N9		ABC-iron complex transport system, ATP binding	+	-2.27686	0.000927798	+	3.62546	0.0563766	+	3.52442	0.0537446
MED193_17494	A3X3N7		ABC-iron complex transport system, substrate binding	++	-4.75089	0.000903235	+	2.69721	0.160241	+	2.6151	0.154777
MED193_17499	A3X3N4	HmuS	Putative hemin transporter	++	-4.96505	0.000401209	+	3.48341	0.14239	+	3.07755	0.109889
MED193_17504	A3X3N5	HmuR	TonB dependent Hemin receptor	++	-5.7607	0.000362744	+	4.51327	0.456296	++	4.88805	0.604947
MED193_17509	A3X3N2		Uncharacterized protein	+	-3.4315	0.00109892	+	3.50643	0.136886	+	3.83978	0.176344
MED193_17514	A3X3N3	ExbB	Biopolymer transporter	+	-3.23971	0.00108	+	3.48936	0.116398	+	3.70937	0.138621
MED193_17519	A3X3N1	ExbD	Biopolymer transporter		0.723426	0.0023506	+	3.98697	0.0229337	++	4.08773	0.0251454
MED193_17524	A3X3M9	ExbD	Biopolymer transporter		-1.52786	0.00157778	+	2.1951	0.021166	+	2.41241	0.0251599
MED193_17944	A3X3E6		Nitroreductase like		-0.979483	0.00554172	+	1.89653	0.0413315		2.06067	0.0473526
MED193_17984	A3X3D9		Antibiotic biosynthesis monooxygenase		-2.48815	0.0022619	+	3.44133	0.140054	+	3.51285	0.15048
MED193_19144	A3X5J0	Dmgdh	Dimethylglycine dehydrogenase (DMGDH)	+	1.77211	0.017994	+	2.80469	0.0373967		0.00590769	0.00549502
MED193_19344	A3X5F0		Peptide/nickel transporter, substrate binding		-1.61678	0.00167514		1.96461	0.0203717	+	2.67616	0.0341098
MED193_19359	A3X5E8		Peptide/nickel transporter, ATPase component		0.835482	0.000974333		1.15715	0.00123711	+	2.1532	0.00252291
MED193_19659	A3X586		Porin domain	++	-3.4678	0.000686871	+	3.0255	0.0628672	+	2.76938	0.0538239
MED193_19664	A3X587		Iron regulated peptidase Imelysin	++	-5.13712	0.00039793	+	3.90259	0.212766	++	3.15198	0.129299
MED193_19674	A3X589		HemP	++	-2.54217	0.00432458	+	2.93456	0.195648	+	2.2811	0.127179
MED193_21671	A3XF94	BetT	Predicted membrane choline transporter		0.391222	0.000732916	+	2.59661	0.00343411		-1.19248	0.000254
MED193_21676	A3XF95	BetC	Choline sulfatase		1.16221	0.0008317	+	2.34069	0.00191247		0.604786	0.000587068
MED193_21681	A3XF87	BetB	Betaine aldehyde dehydrogenase		1.64742	0.00660802	+	2.73683	0.0142852		-0.209445	0.00189505
MED193_21686	A3XF88	BetA	Choline dehydrogenase		0.440294	0.00214663	+	2.44923	0.00877763		-0.358845	0.00128149
MED193_22031	A3XB54		TonB dependent iron transporter	++	-4.6897	0.000223887	+	4.46888	0.129989	+	4.67055	0.152851
MED193_22056	A3XB52		Siderophore interacting protein	+	-3.20791	0.000792349	+	2.71534	0.0488499		2.25085	0.0361984
MED193_22076	A3XB45		Iron complex transport system substrate-binding		-1.9481	0.00073795	+	2.40219	0.015292	+	2.60788	0.0180317
